# Supplementary material for: Disruption of DYRK1A-induced hyperphosphorylation of amyloid-beta and tau protein in Alzheimer’s disease: An integrative molecular modeling approach
Source: Front Mol Biosci. 2023 Jan 19;9:1078987. doi: 10.3389/fmolb.2022.1078987 (PMC9892649; doi:10.3389/fmolb.2022.1078987)
Supplement: Supplementary file 3 [file DataSheet2.xlsx]

## Sheet: Sheet1
		ZINC_ID	Binding energy		ZINC_ID	Binding energy		ZINC_ID	Binding energy
	Autodock VINA	ZINC00000010	-8.2	Smina	ZINC00000010	-8.2	idock	ZINC00000010	-8.28
		ZINC00000012	-7.7		ZINC00000012	-7.8		ZINC00000012	-7.69
		ZINC00000017	-7.6		ZINC00000017	-7.7		ZINC00000017	-7.69
		ZINC00000022	-6.8		ZINC00000022	-6.8		ZINC00000022	-6.74
		ZINC00000024	-8.7		ZINC00000024	-9.1		ZINC00000024	-8.87
		ZINC00000030	-7.3		ZINC00000030	-7.3		ZINC00000030	-7.28
		ZINC00000031	-7.5		ZINC00000031	-7.5		ZINC00000031	-7.44
		ZINC00000038	-6.7		ZINC00000038	-6.7		ZINC00000038	-6.59
		ZINC00000048	-6.7		ZINC00000048	-6.6		ZINC00000048	-6.72
		ZINC00000052	-9.3		ZINC00000052	-9.3		ZINC00000052	-9.37
		ZINC00000053	-6.5		ZINC00000053	-6.5		ZINC00000053	-6.5
		ZINC00000056	-7.9		ZINC00000056	-8.1		ZINC00000056	-7.96
		ZINC00000058	-8.2		ZINC00000058	-8.4		ZINC00000058	-8.26
		ZINC00000061	-6.5		ZINC00000061	-6.6		ZINC00000061	-6.34
		ZINC00000070	-8.6		ZINC00000070	-8.6		ZINC00000070	-8.61
		ZINC00000071	-9.5		ZINC00000071	-9.8		ZINC00000071	-8.96
		ZINC00000076	-7.7		ZINC00000076	-7.9		ZINC00000076	-7.6
		ZINC00000078	-8.2		ZINC00000078	-8.4		ZINC00000078	-8
		ZINC00000085	-7.5		ZINC00000085	-7.5		ZINC00000085	-7.65
		ZINC00000095	-7.6		ZINC00000095	-7.5		ZINC00000095	-7.32
		ZINC00000096	-7.6		ZINC00000096	-7.7		ZINC00000096	-7.56
		ZINC00000099	-5.9		ZINC00000099	-6.1		ZINC00000099	-5.97
		ZINC00000102	-7.9		ZINC00000102	-8.2		ZINC00000102	-7.95
		ZINC00000103	-9.9		ZINC00000103	-10.2		ZINC00000103	-10.09
		ZINC00000104	-7		ZINC00000104	-7		ZINC00000104	-6.67
		ZINC00000106	-6.9		ZINC00000106	-7		ZINC00000106	-6.88
		ZINC00000111	-8		ZINC00000111	-8		ZINC00000111	-8
		ZINC00000122	-7.5		ZINC00000122	-7.4		ZINC00000122	-6.93
		ZINC00000128	-8.2		ZINC00000128	-8.1		ZINC00000128	-7.84
		ZINC00000133	-6.8		ZINC00000133	-6.8		ZINC00000133	-6.93
		ZINC00000135	-6.2		ZINC00000135	-6.5		ZINC00000135	-6.03
		ZINC00000136	-6.4		ZINC00000136	-6.6		ZINC00000136	-6.53
		ZINC00000137	-7.1		ZINC00000137	-7.2		ZINC00000137	-7.19
		ZINC00000145	-8.4		ZINC00000145	-8.4		ZINC00000145	-8.65
		ZINC00000151	-8.5		ZINC00000151	-8.8		ZINC00000151	-8.64
		ZINC00000163	-9.4		ZINC00000163	-9.4		ZINC00000163	-9.46
		ZINC00000166	-6.8		ZINC00000166	-6.9		ZINC00000166	-6.8
		ZINC00000171	-7.8		ZINC00000171	-8.1		ZINC00000171	-7.87
		ZINC00000174	-6.9		ZINC00000174	-7.2		ZINC00000174	-6.54
		ZINC00000176	-8.7		ZINC00000176	-8.9		ZINC00000176	-8.78
		ZINC00000178	-6.2		ZINC00000178	-6.4		ZINC00000178	-6.14
		ZINC00000181	-8.6		ZINC00000181	-8.8		ZINC00000181	-8.69
		ZINC00000184	-6.9		ZINC00000184	-7.4		ZINC00000184	-6.64
		ZINC00000186	-7.4		ZINC00000186	-7.6		ZINC00000186	-7.51
		ZINC00000187	-7.5		ZINC00000187	-7.9		ZINC00000187	-7.57
		ZINC00000188	-8.3		ZINC00000188	-8.3		ZINC00000188	-8.14
		ZINC00000189	-8.1		ZINC00000189	-8.3		ZINC00000189	-8.03
		ZINC00000196	-6.8		ZINC00000196	-6.9		ZINC00000196	-6.63
		ZINC00000209	-6.6		ZINC00000209	-7		ZINC00000209	-6.69
		ZINC00000215	-6.7		ZINC00000215	-6.6		ZINC00000215	-6.36
		ZINC00000223	-9.7		ZINC00000223	-9.7		ZINC00000223	-9.68
		ZINC00000231	-5.9		ZINC00000231	-6.2		ZINC00000231	-5.55
		ZINC00000242	-7		ZINC00000242	-7		ZINC00000242	-7.04
		ZINC00000246	-7.2		ZINC00000246	-7.2		ZINC00000246	-7.16
		ZINC00000250	-7.7		ZINC00000250	-7.7		ZINC00000250	-7.77
		ZINC00000251	-7.7		ZINC00000251	-7.9		ZINC00000251	-7.77
		ZINC00000266	-6.4		ZINC00000266	-6.6		ZINC00000266	-6.22
		ZINC00000268	-7.1		ZINC00000268	-7.1		ZINC00000268	-6.69
		ZINC00000271	-7.6		ZINC00000271	-7.6		ZINC00000271	-7.52
		ZINC00000274	-7.1		ZINC00000274	-7.1		ZINC00000274	-7.03
		ZINC00000276	-7.3		ZINC00000276	-7.3		ZINC00000276	-7.21
		ZINC00000277	-7.7		ZINC00000277	-7.7		ZINC00000277	-7.75
		ZINC00000283	-8.2		ZINC00000283	-8.4		ZINC00000283	-8.6
		ZINC00000289	-7.8		ZINC00000289	-8		ZINC00000289	-7.89
		ZINC00000290	-6.7		ZINC00000290	-6.8		ZINC00000290	-6.49
		ZINC00000293	-8.7		ZINC00000293	-8.7		ZINC00000293	-8.71
		ZINC00000294	-7.4		ZINC00000294	-7.4		ZINC00000294	-7.42
		ZINC00000296	-6.6		ZINC00000296	-6.6		ZINC00000296	-6.62
		ZINC00000301	-8.3		ZINC00000301	-8.3		ZINC00000301	-8.36
		ZINC00000302	-7.5		ZINC00000302	-7.5		ZINC00000302	-7.53
		ZINC00000304	-8.4		ZINC00000304	-8.4		ZINC00000304	-8.42
		ZINC00000306	-7.4		ZINC00000306	-7.5		ZINC00000306	-7.28
		ZINC00000310	-8.4		ZINC00000310	-8.6		ZINC00000310	-8.64
		ZINC00000312	-8.8		ZINC00000312	-8.9		ZINC00000312	-8.89
		ZINC00000313	-7.5		ZINC00000313	-7.5		ZINC00000313	-7.42
		ZINC00000315	-9.4		ZINC00000315	-9.7		ZINC00000315	-9.56
		ZINC00000318	-7.7		ZINC00000318	-7.9		ZINC00000318	-7.69
		ZINC00000323	-8.1		ZINC00000323	-8.1		ZINC00000323	-8.03
		ZINC00000325	-6.4		ZINC00000325	-6.4		ZINC00000325	-6.36
		ZINC00000346	-7.6		ZINC00000346	-7.8		ZINC00000346	-6.96
		ZINC00000347	-9.2		ZINC00000347	-9.2		ZINC00000347	-9.36
		ZINC00000348	-7.5		ZINC00000348	-7.5		ZINC00000348	-7.32
		ZINC00000349	-7.9		ZINC00000349	-7.9		ZINC00000349	-8.07
		ZINC00000351	-6		ZINC00000351	-6.2		ZINC00000351	-6.04
		ZINC00000352	-7.8		ZINC00000352	-7.9		ZINC00000352	-7.89
		ZINC00000353	-5.8		ZINC00000353	-6.1		ZINC00000353	-5.71
		ZINC00000363	-7.7		ZINC00000363	-7.9		ZINC00000363	-7.87
		ZINC00000365	-7.8		ZINC00000365	-7.8		ZINC00000365	-7.81
		ZINC00000367	-8.3		ZINC00000367	-8.6		ZINC00000367	-8.45
		ZINC00000368	-8.1		ZINC00000368	-8.8		ZINC00000368	-8.06
		ZINC00000370	-8.6		ZINC00000370	-8.9		ZINC00000370	-8.47
		ZINC00000371	-7.5		ZINC00000371	-7.5		ZINC00000371	-7.64
		ZINC00000380	-7.7		ZINC00000380	-7.7		ZINC00000380	-7.72
		ZINC00000381	-7.7		ZINC00000381	-7.8		ZINC00000381	-7.61
		ZINC00000385	-7.7		ZINC00000385	-7.7		ZINC00000385	-7.74
		ZINC00000389	-7.4		ZINC00000389	-7.6		ZINC00000389	-7.38
		ZINC00000391	-8.2		ZINC00000391	-8.2		ZINC00000391	-8.91
		ZINC00000392	-6.9		ZINC00000392	-7.1		ZINC00000392	-7.04
		ZINC00000401	-6.7		ZINC00000401	-7.1		ZINC00000401	-6.49
		ZINC00000404	-7.6		ZINC00000404	-7.6		ZINC00000404	-7.66
		ZINC00000417	-6		ZINC00000417	-6.2		ZINC00000417	-5.92
		ZINC00000425	-6.5		ZINC00000425	-6.8		ZINC00000425	-6.08
		ZINC00000431	-8.3		ZINC00000431	-8.6		ZINC00000431	-8.49
		ZINC00000432	-9.9		ZINC00000432	-10.2		ZINC00000432	-9.82
		ZINC00000435	-7.7		ZINC00000435	-7.8		ZINC00000435	-7.74
		ZINC00000438	-7.5		ZINC00000438	-7.8		ZINC00000438	-7.46
		ZINC00000440	-8.4		ZINC00000440	-8.7		ZINC00000440	-8.48
		ZINC00000446	-7.8		ZINC00000446	-7.8		ZINC00000446	-8.02
		ZINC00000449	-8		ZINC00000449	-8.2		ZINC00000449	-8.11
		ZINC00000450	-6.2		ZINC00000450	-6.5		ZINC00000450	-6.36
		ZINC00000452	-6.8		ZINC00000452	-6.8		ZINC00000452	-6.78
		ZINC00000453	-6.7		ZINC00000453	-6.6		ZINC00000453	-6.75
		ZINC00000456	-8.3		ZINC00000456	-8.3		ZINC00000456	-8.39
		ZINC00000460	-7.6		ZINC00000460	-7.8		ZINC00000460	-7.77
		ZINC00000463	-8.1		ZINC00000463	-8.2		ZINC00000463	-8.32
		ZINC00000469	-6.4		ZINC00000469	-6.9		ZINC00000469	-5.91
		ZINC00000471	-7.7		ZINC00000471	-7.7		ZINC00000471	-7.73
		ZINC00000478	-8		ZINC00000478	-8		ZINC00000478	-7.92
		ZINC00000480	-9		ZINC00000480	-9		ZINC00000480	-9.02
		ZINC00000488	-8.2		ZINC00000488	-8.2		ZINC00000488	-8.1
		ZINC00000490	-6		ZINC00000490	-6.2		ZINC00000490	-6
		ZINC00000491	-6.4		ZINC00000491	-6.6		ZINC00000491	-6.42
		ZINC00000504	-9.1		ZINC00000504	-9.1		ZINC00000504	-9.2
		ZINC00000507	-6.5		ZINC00000507	-6.8		ZINC00000507	-5.98
		ZINC00000510	-5		ZINC00000510	-5.1		ZINC00000510	-4.52
		ZINC00000512	-7.9		ZINC00000512	-7.9		ZINC00000512	-7.92
		ZINC00000534	-8.1		ZINC00000534	-8.6		ZINC00000534	-8.17
		ZINC00000546	-6.7		ZINC00000546	-6.7		ZINC00000546	-6.72
		ZINC00000562	-7.9		ZINC00000562	-8.2		ZINC00000562	-7.36
		ZINC00000563	-5.4		ZINC00000563	-5.5		ZINC00000563	-5.09
		ZINC00000565	-7.2		ZINC00000565	-7.1		ZINC00000565	-7.13
		ZINC00000566	-8.8		ZINC00000566	-8.7		ZINC00000566	-8.82
		ZINC00000570	-7.3		ZINC00000570	-7.5		ZINC00000570	-7.37
		ZINC00000572	-8.5		ZINC00000572	-8.5		ZINC00000572	-8.49
		ZINC00000575	-8.7		ZINC00000575	-8.9		ZINC00000575	-8.65
		ZINC00000582	-8		ZINC00000582	-8		ZINC00000582	-8.06
		ZINC00000591	-7.3		ZINC00000591	-7.5		ZINC00000591	-7.32
		ZINC00000595	-7.7		ZINC00000595	-7.7		ZINC00000595	-7.62
		ZINC00000596	-7.6		ZINC00000596	-7.8		ZINC00000596	-7.64
		ZINC00000602	-5.9		ZINC00000602	-5.9		ZINC00000602	-5.74
		ZINC00000607	-7.4		ZINC00000607	-7.4		ZINC00000607	-7.46
		ZINC00000609	-6.8		ZINC00000609	-6.8		ZINC00000609	-6.95
		ZINC00000613	-7.3		ZINC00000613	-7.7		ZINC00000613	-7.27
		ZINC00000615	-6.6		ZINC00000615	-6.7		ZINC00000615	-6.47
		ZINC00000616	-7.3		ZINC00000616	-7.4		ZINC00000616	-7.32
		ZINC00000627	-9.3		ZINC00000627	-9.2		ZINC00000627	-9.51
		ZINC00000633	-7.2		ZINC00000633	-7.4		ZINC00000633	-7.21
		ZINC00000637	-6.6		ZINC00000637	-6.8		ZINC00000637	-6.42
		ZINC00000641	-9.2		ZINC00000641	-9.2		ZINC00000641	-9.34
		ZINC00000645	-8.2		ZINC00000645	-8.2		ZINC00000645	-8.21
		ZINC00000653	-8.2		ZINC00000653	-8.4		ZINC00000653	-8.34
		ZINC00000654	-8.2		ZINC00000654	-8.2		ZINC00000654	-8.24
		ZINC00000655	-9		ZINC00000655	-9		ZINC00000655	-9.63
		ZINC00000662	-8.1		ZINC00000662	-8.1		ZINC00000662	-7.67
		ZINC00000666	-8.2		ZINC00000666	-8.4		ZINC00000666	-8.23
		ZINC00000669	-7.8		ZINC00000669	-8.6		ZINC00000669	-7.79
		ZINC00000672	-7.6		ZINC00000672	-7.6		ZINC00000672	-7.65
		ZINC00000681	-7		ZINC00000681	-7		ZINC00000681	-7.04
		ZINC00000685	-9.6		ZINC00000685	-9.9		ZINC00000685	-9.7
		ZINC00000686	-8.1		ZINC00000686	-8.3		ZINC00000686	-8.15
		ZINC00000690	-7.2		ZINC00000690	-7.6		ZINC00000690	-7.27
		ZINC00000693	-6.9		ZINC00000693	-7.2		ZINC00000693	-6.85
		ZINC00000694	-8.5		ZINC00000694	-8.9		ZINC00000694	-8.47
		ZINC00000706	-10.9		ZINC00000706	-10.9		ZINC00000706	-11.14
		ZINC00000707	-9.6		ZINC00000707	-9.6		ZINC00000707	-9.81
		ZINC00000711	-5.7		ZINC00000711	-5.6		ZINC00000711	-5.63
		ZINC00000713	-7.9		ZINC00000713	-7.9		ZINC00000713	-8.02
		ZINC00000724	-7.3		ZINC00000724	-7.5		ZINC00000724	-7.32
		ZINC00000725	-6.6		ZINC00000725	-6.8		ZINC00000725	-6.41
		ZINC00000733	-6.2		ZINC00000733	-6.3		ZINC00000733	-6.2
		ZINC00000740	-8.9		ZINC00000740	-9.1		ZINC00000740	-9.01
		ZINC00000746	-6.8		ZINC00000746	-7.3		ZINC00000746	-6.56
		ZINC00000748	-7.8		ZINC00000748	-7.9		ZINC00000748	-7.59
		ZINC00000749	-9		ZINC00000749	-9		ZINC00000749	-9.14
		ZINC00000751	-8.5		ZINC00000751	-8.4		ZINC00000751	-8.56
		ZINC00000753	-8.8		ZINC00000753	-8.8		ZINC00000753	-9.05
		ZINC00000757	-6.3		ZINC00000757	-6.3		ZINC00000757	-6.26
		ZINC00000761	-8.4		ZINC00000761	-8.4		ZINC00000761	-8.55
		ZINC00000764	-7.4		ZINC00000764	-7.4		ZINC00000764	-7.45
		ZINC00000767	-8.2		ZINC00000767	-8.2		ZINC00000767	-8.2
		ZINC00000776	-7.5		ZINC00000776	-7.8		ZINC00000776	-7.22
		ZINC00000781	-6.3		ZINC00000781	-6.4		ZINC00000781	-6.14
		ZINC00000786	-6.9		ZINC00000786	-7.1		ZINC00000786	-7.02
		ZINC00000797	-8.2		ZINC00000797	-8.2		ZINC00000797	-8.19
		ZINC00000803	-7.3		ZINC00000803	-7.4		ZINC00000803	-7.15
		ZINC00000808	-8.2		ZINC00000808	-8.2		ZINC00000808	-8.15
		ZINC00000810	-6		ZINC00000810	-6		ZINC00000810	-6.09
		ZINC00000811	-6.9		ZINC00000811	-6.8		ZINC00000811	-6.54
		ZINC00000816	-5.1		ZINC00000816	-5.2		ZINC00000816	-4.92
		ZINC00000817	-7.1		ZINC00000817	-7.1		ZINC00000817	-7
		ZINC00000833	-6.8		ZINC00000833	-6.8		ZINC00000833	-6.77
		ZINC00000843	-6.3		ZINC00000843	-7.1		ZINC00000843	-6.46
		ZINC00000847	-10.4		ZINC00000847	-10.6		ZINC00000847	-10.39
		ZINC00000848	-7.9		ZINC00000848	-8.2		ZINC00000848	-7.58
		ZINC00000850	-7.3		ZINC00000850	-7.5		ZINC00000850	-7.39
		ZINC00000853	-7.6		ZINC00000853	-7.7		ZINC00000853	-7.52
		ZINC00000854	-8.2		ZINC00000854	-8.5		ZINC00000854	-8.52
		ZINC00000857	-8.8		ZINC00000857	-9.5		ZINC00000857	-8.99
		ZINC00000859	-6.9		ZINC00000859	-6.9		ZINC00000859	-6.49
		ZINC00000861	-8.2		ZINC00000861	-8.2		ZINC00000861	-7.9
		ZINC00000862	-8		ZINC00000862	-8.2		ZINC00000862	-8.05
		ZINC00000865	-8.4		ZINC00000865	-8.6		ZINC00000865	-8.19
		ZINC00000867	-7.9		ZINC00000867	-7.9		ZINC00000867	-7.99
		ZINC00000868	-5.7		ZINC00000868	-5.7		ZINC00000868	-5.62
		ZINC00000869	-6.4		ZINC00000869	-6.4		ZINC00000869	-6.2
		ZINC00000892	-6.7		ZINC00000892	-6.9		ZINC00000892	-6.72
		ZINC00000903	-9.2		ZINC00000903	-9.2		ZINC00000903	-9.31
		ZINC00000909	-8		ZINC00000909	-8.2		ZINC00000909	-7.65
		ZINC00000911	-9.8		ZINC00000911	-9.7		ZINC00000911	-9.75
		ZINC00000913	-8.3		ZINC00000913	-8.5		ZINC00000913	-8.14
		ZINC00000915	-6.5		ZINC00000915	-6.6		ZINC00000915	-6.41
		ZINC00000924	-6.9		ZINC00000924	-7.1		ZINC00000924	-6.59
		ZINC00000931	-9.2		ZINC00000931	-9.2		ZINC00000931	-9.38
		ZINC00000934	-7.3		ZINC00000934	-7.4		ZINC00000934	-7.29
		ZINC00000941	-8.9		ZINC00000941	-8.9		ZINC00000941	-8.99
		ZINC00000949	-7		ZINC00000949	-7		ZINC00000949	-6.16
		ZINC00000954	-6.8		ZINC00000954	-7		ZINC00000954	-6.87
		ZINC00000957	-8		ZINC00000957	-8		ZINC00000957	-7.97
		ZINC00000961	-8.7		ZINC00000961	-8.6		ZINC00000961	-8.6
		ZINC00000964	-7.5		ZINC00000964	-8.3		ZINC00000964	-7.47
		ZINC00000969	-8.4		ZINC00000969	-8.6		ZINC00000969	-8.42
		ZINC00000973	-9.5		ZINC00000973	-9.5		ZINC00000973	-9.5
		ZINC00000975	-7		ZINC00000975	-7		ZINC00000975	-7.08
		ZINC00000983	-7.9		ZINC00000983	-7.9		ZINC00000983	-7.99
		ZINC00000984	-6.5		ZINC00000984	-6.4		ZINC00000984	-6.42
		ZINC00000987	-7.7		ZINC00000987	-7.7		ZINC00000987	-7.79
		ZINC00000999	-6.4		ZINC00000999	-6.4		ZINC00000999	-6.36
		ZINC00001000	-8.5		ZINC00001000	-8.5		ZINC00001000	-8.5
		ZINC00001003	-7.9		ZINC00001003	-7.9		ZINC00001003	-7.88
		ZINC00001008	-7.3		ZINC00001008	-7.5		ZINC00001008	-7.27
		ZINC00001012	-9.5		ZINC00001012	-9.5		ZINC00001012	-9.6
		ZINC00001015	-9.2		ZINC00001015	-9.1		ZINC00001015	-9.18
		ZINC00001016	-8.6		ZINC00001016	-8.4		ZINC00001016	-8.54
		ZINC00001018	-8		ZINC00001018	-8.2		ZINC00001018	-8.02
		ZINC00001021	-8.3		ZINC00001021	-8.4		ZINC00001021	-8.33
		ZINC00001022	-8.1		ZINC00001022	-8.3		ZINC00001022	-8.06
		ZINC00001023	-7.5		ZINC00001023	-7.5		ZINC00001023	-7.37
		ZINC00001037	-7.1		ZINC00001037	-7.1		ZINC00001037	-7.14
		ZINC00001041	-6.2		ZINC00001041	-6.2		ZINC00001041	-6.21
		ZINC00001051	-8.5		ZINC00001051	-8.5		ZINC00001051	-8.61
		ZINC00001052	-6.8		ZINC00001052	-6.8		ZINC00001052	-6.84
		ZINC00001055	-8.8		ZINC00001055	-8.3		ZINC00001055	-8.53
		ZINC00001064	-7.3		ZINC00001064	-7.3		ZINC00001064	-7.35
		ZINC00001070	-7		ZINC00001070	-7.3		ZINC00001070	-6.97
		ZINC00001075	-6.7		ZINC00001075	-6.4		ZINC00001075	-6.37
		ZINC00001078	-8.3		ZINC00001078	-8.8		ZINC00001078	-8.25
		ZINC00001083	-8.8		ZINC00001083	-9		ZINC00001083	-8.76
		ZINC00001084	-6.2		ZINC00001084	-6.2		ZINC00001084	-6.24
		ZINC00001087	-9.6		ZINC00001087	-9.9		ZINC00001087	-9.74
		ZINC00001090	-8.1		ZINC00001090	-8.1		ZINC00001090	-8.08
		ZINC00001098	-7.2		ZINC00001098	-7.2		ZINC00001098	-7.32
		ZINC00001112	-7.9		ZINC00001112	-8		ZINC00001112	-7.4
		ZINC00001113	-6.7		ZINC00001113	-7.2		ZINC00001113	-6.05
		ZINC00001122	-7		ZINC00001122	-7.2		ZINC00001122	-7.03
		ZINC00001131	-7.4		ZINC00001131	-7.4		ZINC00001131	-7.4
		ZINC00001145	-8.2		ZINC00001145	-8.2		ZINC00001145	-8.26
		ZINC00001148	-8.7		ZINC00001148	-8.7		ZINC00001148	-8.84
		ZINC00001157	-6.4		ZINC00001157	-6.4		ZINC00001157	-6.31
		ZINC00001161	-8.7		ZINC00001161	-8.7		ZINC00001161	-8.86
		ZINC00001162	-7.6		ZINC00001162	-7.4		ZINC00001162	-7.96
		ZINC00001165	-9.9		ZINC00001165	-10.5		ZINC00001165	-10.1
		ZINC00001171	-8		ZINC00001171	-7.9		ZINC00001171	-7.96
		ZINC00001175	-8.1		ZINC00001175	-8.1		ZINC00001175	-8.28
		ZINC00001181	-8.7		ZINC00001181	-8.7		ZINC00001181	-8.78
		ZINC00001182	-7.7		ZINC00001182	-7.7		ZINC00001182	-8.01
		ZINC00001187	-6.6		ZINC00001187	-6.5		ZINC00001187	-6.45
		ZINC00001194	-6.6		ZINC00001194	-6.7		ZINC00001194	-6.68
		ZINC00001195	-7.9		ZINC00001195	-7.9		ZINC00001195	-7.84
		ZINC00001198	-7.4		ZINC00001198	-7.4		ZINC00001198	-7.43
		ZINC00001199	-9.2		ZINC00001199	-9.4		ZINC00001199	-9.23
		ZINC00001201	-8.7		ZINC00001201	-8.8		ZINC00001201	-8.81
		ZINC00001204	-6.7		ZINC00001204	-6.9		ZINC00001204	-6.67
		ZINC00001207	-8		ZINC00001207	-8		ZINC00001207	-8.25
		ZINC00001209	-7.1		ZINC00001209	-7.2		ZINC00001209	-7.08
		ZINC00001212	-7.7		ZINC00001212	-7.8		ZINC00001212	-7.9
		ZINC00001216	-7.6		ZINC00001216	-7.6		ZINC00001216	-7.65
		ZINC00001217	-6.4		ZINC00001217	-6.5		ZINC00001217	-6.34
		ZINC00001219	-10.2		ZINC00001219	-10.8		ZINC00001219	-10.33
		ZINC00001221	-6.4		ZINC00001221	-6.7		ZINC00001221	-6.85
		ZINC00001224	-7.7		ZINC00001224	-7.9		ZINC00001224	-7.92
		ZINC00001227	-7.5		ZINC00001227	-7.7		ZINC00001227	-7.61
		ZINC00001236	-9.5		ZINC00001236	-9.5		ZINC00001236	-9.63
		ZINC00001239	-5.3		ZINC00001239	-5.6		ZINC00001239	-5.18
		ZINC00001246	-8.6		ZINC00001246	-8.6		ZINC00001246	-8.7
		ZINC00001261	-9		ZINC00001261	-9		ZINC00001261	-9.3
		ZINC00001266	-7.1		ZINC00001266	-7.1		ZINC00001266	-7.13
		ZINC00001267	-7		ZINC00001267	-7		ZINC00001267	-6.94
		ZINC00001270	-6.3		ZINC00001270	-6.2		ZINC00001270	-6.21
		ZINC00001271	-6.2		ZINC00001271	-6.3		ZINC00001271	-5.99
		ZINC00001272	-7.1		ZINC00001272	-7.1		ZINC00001272	-7.11
		ZINC00001275	-8		ZINC00001275	-8		ZINC00001275	-8.06
		ZINC00001278	-8.8		ZINC00001278	-8.8		ZINC00001278	-8.79
		ZINC00001281	-7.9		ZINC00001281	-8.2		ZINC00001281	-8.02
		ZINC00001283	-8.3		ZINC00001283	-8.7		ZINC00001283	-8.22
		ZINC00001287	-6.2		ZINC00001287	-6.2		ZINC00001287	-5.87
		ZINC00001288	-5.9		ZINC00001288	-5.9		ZINC00001288	-5.96
		ZINC00001291	-7.2		ZINC00001291	-7.2		ZINC00001291	-6.84
		ZINC00001293	-9		ZINC00001293	-9		ZINC00001293	-9.1
		ZINC00001296	-10.1		ZINC00001296	-10.1		ZINC00001296	-10.25
		ZINC00001300	-7.3		ZINC00001300	-7.3		ZINC00001300	-7.36
		ZINC00001308	-6.9		ZINC00001308	-7		ZINC00001308	-6.82
		ZINC00001309	-6.5		ZINC00001309	-6.5		ZINC00001309	-6.48
		ZINC00001315	-8.8		ZINC00001315	-8.9		ZINC00001315	-8.95
		ZINC00001316	-6.7		ZINC00001316	-6.8		ZINC00001316	-6.53
		ZINC00001322	-9.3		ZINC00001322	-10.2		ZINC00001322	-9.42
		ZINC00001329	-8		ZINC00001329	-8		ZINC00001329	-8.09
		ZINC00001331	-8.8		ZINC00001331	-8.8		ZINC00001331	-9
		ZINC00001336	-7.9		ZINC00001336	-8.2		ZINC00001336	-8.03
		ZINC00001337	-8.2		ZINC00001337	-8.2		ZINC00001337	-8.2
		ZINC00001342	-8.9		ZINC00001342	-8.9		ZINC00001342	-8.92
		ZINC00001346	-7.1		ZINC00001346	-7.2		ZINC00001346	-7.2
		ZINC00001349	-5.8		ZINC00001349	-5.8		ZINC00001349	-5.76
		ZINC00001360	-8.8		ZINC00001360	-9.3		ZINC00001360	-8.87
		ZINC00001364	-10.1		ZINC00001364	-10.4		ZINC00001364	-10.41
		ZINC00001370	-9.5		ZINC00001370	-9.5		ZINC00001370	-9.72
		ZINC00001375	-9.5		ZINC00001375	-9.5		ZINC00001375	-9.57
		ZINC00001377	-6.4		ZINC00001377	-6.8		ZINC00001377	-6.41
		ZINC00001379	-6.9		ZINC00001379	-6.9		ZINC00001379	-6.93
		ZINC00001382	-7.8		ZINC00001382	-7.8		ZINC00001382	-7.75
		ZINC00001384	-6.4		ZINC00001384	-6.4		ZINC00001384	-6.36
		ZINC00001387	-6.3		ZINC00001387	-6.3		ZINC00001387	-6.14
		ZINC00001392	-6.5		ZINC00001392	-6.7		ZINC00001392	-6.49
		ZINC00001395	-7.4		ZINC00001395	-7.6		ZINC00001395	-7.43
		ZINC00001397	-7		ZINC00001397	-7.4		ZINC00001397	-6.15
		ZINC00001402	-9.8		ZINC00001402	-9.8		ZINC00001402	-9.97
		ZINC00001404	-7.9		ZINC00001404	-7.9		ZINC00001404	-7.94
		ZINC00001408	-6.6		ZINC00001408	-6.6		ZINC00001408	-6.62
		ZINC00001409	-7.7		ZINC00001409	-8.1		ZINC00001409	-7.64
		ZINC00001410	-8.9		ZINC00001410	-8.9		ZINC00001410	-9.05
		ZINC00001412	-8.6		ZINC00001412	-9		ZINC00001412	-8.63
		ZINC00001416	-8.7		ZINC00001416	-8.7		ZINC00001416	-8.69
		ZINC00001417	-8.6		ZINC00001417	-8.6		ZINC00001417	-8.73
		ZINC00001419	-10.3		ZINC00001419	-11.2		ZINC00001419	-10.43
		ZINC00001425	-7.2		ZINC00001425	-7.2		ZINC00001425	-7.14
		ZINC00001427	-8.1		ZINC00001427	-8.1		ZINC00001427	-8.14
		ZINC00001428	-8.5		ZINC00001428	-8.5		ZINC00001428	-8.41
		ZINC00001431	-9.9		ZINC00001431	-10.1		ZINC00001431	-9.91
		ZINC00001432	-7.2		ZINC00001432	-7.2		ZINC00001432	-7.19
		ZINC00001434	-6		ZINC00001434	-5.9		ZINC00001434	-5.89
		ZINC00001435	-7.1		ZINC00001435	-7.2		ZINC00001435	-6.92
		ZINC00001437	-7.4		ZINC00001437	-7.4		ZINC00001437	-7.41
		ZINC00001439	-7.7		ZINC00001439	-7.8		ZINC00001439	-7.65
		ZINC00001441	-8.5		ZINC00001441	-8.4		ZINC00001441	-8.5
		ZINC00001443	-5.7		ZINC00001443	-5.7		ZINC00001443	-5.48
		ZINC00001444	-8.8		ZINC00001444	-8.8		ZINC00001444	-8.08
		ZINC00001446	-8.3		ZINC00001446	-8.3		ZINC00001446	-8.38
		ZINC00001447	-6.3		ZINC00001447	-6.5		ZINC00001447	-6.53
		ZINC00001454	-6.2		ZINC00001454	-6.7		ZINC00001454	-6.25
		ZINC00001457	-6.6		ZINC00001457	-6.9		ZINC00001457	-6.5
		ZINC00001460	-9.4		ZINC00001460	-9.4		ZINC00001460	-9.37
		ZINC00001463	-8.4		ZINC00001463	-9.2		ZINC00001463	-8.61
		ZINC00001464	-8.3		ZINC00001464	-8.1		ZINC00001464	-8.17
		ZINC00001465	-8.5		ZINC00001465	-8.5		ZINC00001465	-8.53
		ZINC00001467	-8.5		ZINC00001467	-8.5		ZINC00001467	-8.56
		ZINC00001473	-8.3		ZINC00001473	-8.5		ZINC00001473	-8.14
		ZINC00001479	-8.3		ZINC00001479	-8.3		ZINC00001479	-8.36
		ZINC00001484	-6.9		ZINC00001484	-7.3		ZINC00001484	-6.94
		ZINC00001490	-8.3		ZINC00001490	-8.3		ZINC00001490	-8.37
		ZINC00001495	-9.1		ZINC00001495	-9.1		ZINC00001495	-9.14
		ZINC00001505	-6.2		ZINC00001505	-6.6		ZINC00001505	-5.91
		ZINC00001512	-7.4		ZINC00001512	-7.4		ZINC00001512	-7.43
		ZINC00001515	-9.5		ZINC00001515	-9.5		ZINC00001515	-9.55
		ZINC00001516	-8.9		ZINC00001516	-8.9		ZINC00001516	-9
		ZINC00001518	-7.2		ZINC00001518	-7.4		ZINC00001518	-7.23
		ZINC00001524	-7.3		ZINC00001524	-7.3		ZINC00001524	-7.32
		ZINC00001527	-7		ZINC00001527	-7		ZINC00001527	-7.04
		ZINC00001534	-7.7		ZINC00001534	-7.7		ZINC00001534	-7.72
		ZINC00001549	-6.8		ZINC00001549	-6.8		ZINC00001549	-6.77
		ZINC00001551	-8.2		ZINC00001551	-8.2		ZINC00001551	-8.23
		ZINC00001553	-7.9		ZINC00001553	-7.9		ZINC00001553	-7.86
		ZINC00001557	-8.2		ZINC00001557	-8.2		ZINC00001557	-8.41
		ZINC00001563	-7.5		ZINC00001563	-7.5		ZINC00001563	-7.59
		ZINC00001567	-9.3		ZINC00001567	-9.1		ZINC00001567	-9.16
		ZINC00001575	-7		ZINC00001575	-7.3		ZINC00001575	-6.95
		ZINC00001577	-7.2		ZINC00001577	-7.4		ZINC00001577	-6.88
		ZINC00001579	-6.3		ZINC00001579	-6.3		ZINC00001579	-6.32
		ZINC00001586	-7		ZINC00001586	-7.1		ZINC00001586	-6.66
		ZINC00001587	-8		ZINC00001587	-7.8		ZINC00001587	-7.44
		ZINC00001591	-8.2		ZINC00001591	-8.2		ZINC00001591	-8.33
		ZINC00001595	-9.1		ZINC00001595	-9.1		ZINC00001595	-9.23
		ZINC00001598	-7.8		ZINC00001598	-8.4		ZINC00001598	-8.48
		ZINC00001600	-7		ZINC00001600	-7.2		ZINC00001600	-7.19
		ZINC00001601	-6.5		ZINC00001601	-6.5		ZINC00001601	-6.36
		ZINC00001612	-7.6		ZINC00001612	-7.6		ZINC00001612	-7.51
		ZINC00001618	-7.6		ZINC00001618	-7.6		ZINC00001618	-7.62
		ZINC00001624	-9.3		ZINC00001624	-9.4		ZINC00001624	-9.24
		ZINC00001625	-8.3		ZINC00001625	-8.2		ZINC00001625	-8.37
		ZINC00001631	-8.1		ZINC00001631	-8.7		ZINC00001631	-8.63
		ZINC00001632	-8.9		ZINC00001632	-8.8		ZINC00001632	-8.9
		ZINC00001634	-8.7		ZINC00001634	-8.7		ZINC00001634	-8.68
		ZINC00001639	-10.1		ZINC00001639	-10.1		ZINC00001639	-10.24
		ZINC00001645	-8.2		ZINC00001645	-8.6		ZINC00001645	-8.15
		ZINC00001651	-9.3		ZINC00001651	-9.3		ZINC00001651	-9.56
		ZINC00001652	-7.4		ZINC00001652	-7.6		ZINC00001652	-7.34
		ZINC00001656	-8.2		ZINC00001656	-8.2		ZINC00001656	-8.48
		ZINC00001659	-8.5		ZINC00001659	-8.5		ZINC00001659	-8.62
		ZINC00001672	-8.2		ZINC00001672	-8.2		ZINC00001672	-8.15
		ZINC00001674	-8.6		ZINC00001674	-8.6		ZINC00001674	-8.54
		ZINC00001677	-8.2		ZINC00001677	-8.2		ZINC00001677	-8.3
		ZINC00001681	-6.9		ZINC00001681	-6.9		ZINC00001681	-6.99
		ZINC00001689	-5.9		ZINC00001689	-6		ZINC00001689	-5.47
		ZINC00001699	-6.5		ZINC00001699	-6.5		ZINC00001699	-6.56
		ZINC00001717	-8.2		ZINC00001717	-8.2		ZINC00001717	-8.36
		ZINC00001718	-7.5		ZINC00001718	-7.7		ZINC00001718	-7.64
		ZINC00001721	-7.3		ZINC00001721	-7.3		ZINC00001721	-7.4
		ZINC00001723	-7.4		ZINC00001723	-7.8		ZINC00001723	-7.41
		ZINC00001727	-9.8		ZINC00001727	-10.1		ZINC00001727	-9.98
		ZINC00001728	-6.5		ZINC00001728	-7.4		ZINC00001728	-6.89
		ZINC00001732	-9.6		ZINC00001732	-9.6		ZINC00001732	-9.72
		ZINC00001734	-7.8		ZINC00001734	-7.8		ZINC00001734	-7.77
		ZINC00001735	-6.7		ZINC00001735	-7.1		ZINC00001735	-6.72
		ZINC00001742	-6.6		ZINC00001742	-6.6		ZINC00001742	-6.59
		ZINC00001746	-7.6		ZINC00001746	-7.5		ZINC00001746	-7.67
		ZINC00001748	-7.8		ZINC00001748	-8		ZINC00001748	-7.86
		ZINC00001754	-9		ZINC00001754	-8.9		ZINC00001754	-8.59
		ZINC00001758	-8.1		ZINC00001758	-8.3		ZINC00001758	-8.02
		ZINC00001773	-8.3		ZINC00001773	-8.8		ZINC00001773	-8.41
		ZINC00001785	-9.7		ZINC00001785	-10.5		ZINC00001785	-9.82
		ZINC00001790	-6.5		ZINC00001790	-6.7		ZINC00001790	-6.51
		ZINC00001792	-6.5		ZINC00001792	-6.5		ZINC00001792	-6.16
		ZINC00001793	-6.9		ZINC00001793	-7.7		ZINC00001793	-6.82
		ZINC00001798	-6.3		ZINC00001798	-6.3		ZINC00001798	-6.32
		ZINC00001801	-8.6		ZINC00001801	-8.6		ZINC00001801	-8.83
		ZINC00001802	-6		ZINC00001802	-6		ZINC00001802	-6.67
		ZINC00001814	-5.7		ZINC00001814	-6.1		ZINC00001814	-5.58
		ZINC00001815	-8.1		ZINC00001815	-8.1		ZINC00001815	-6.67
		ZINC00001850	-9		ZINC00001850	-8.6		ZINC00001850	-8.67
		ZINC00001852	-5.1		ZINC00001852	-5.1		ZINC00001852	-5.74
		ZINC00001856	-7.6		ZINC00001856	-8		ZINC00001856	-7.63
		ZINC00001863	-8.4		ZINC00001863	-8.4		ZINC00001863	-8.27
		ZINC00001873	-8.9		ZINC00001873	-8.9		ZINC00001873	-8.84
		ZINC00001874	-7.3		ZINC00001874	-7.3		ZINC00001874	-7.19
		ZINC00001875	-8		ZINC00001875	-8.2		ZINC00001875	-7.74
		ZINC00001894	-8.2		ZINC00001894	-8.2		ZINC00001894	-8.23
		ZINC00001898	-7.9		ZINC00001898	-8.1		ZINC00001898	-7.77
		ZINC00001899	-6.8		ZINC00001899	-7.3		ZINC00001899	-6.24
		ZINC00001904	-8.9		ZINC00001904	-9.1		ZINC00001904	-9
		ZINC00001912	-8.4		ZINC00001912	-8.4		ZINC00001912	-8.38
		ZINC00001916	-7.2		ZINC00001916	-7.2		ZINC00001916	-7.24
		ZINC00001920	-7		ZINC00001920	-7		ZINC00001920	-7.28
		ZINC00001924	-6.3		ZINC00001924	-6.3		ZINC00001924	-6.26
		ZINC00001925	-8.3		ZINC00001925	-8.3		ZINC00001925	-8.54
		ZINC00001927	-6.4		ZINC00001927	-6.6		ZINC00001927	-6.43
		ZINC00001931	-7.9		ZINC00001931	-7.9		ZINC00001931	-7.88
		ZINC00001934	-7.3		ZINC00001934	-7.3		ZINC00001934	-7.3
		ZINC00001935	-5.8		ZINC00001935	-5.8		ZINC00001935	-5.81
		ZINC00001936	-8.5		ZINC00001936	-8.5		ZINC00001936	-8.57
		ZINC00001937	-8.9		ZINC00001937	-9.4		ZINC00001937	-8.83
		ZINC00001950	-9.2		ZINC00001950	-9.2		ZINC00001950	-9.42
		ZINC00001951	-6.8		ZINC00001951	-6.8		ZINC00001951	-6.63
		ZINC00001953	-6.5		ZINC00001953	-6.5		ZINC00001953	-6.42
		ZINC00001958	-7.5		ZINC00001958	-7.6		ZINC00001958	-7.46
		ZINC00001963	-8.4		ZINC00001963	-8.2		ZINC00001963	-8.42
		ZINC00001967	-7.6		ZINC00001967	-7.6		ZINC00001967	-7.28
		ZINC00001968	-8.1		ZINC00001968	-8.1		ZINC00001968	-8.47
		ZINC00001971	-9		ZINC00001971	-9		ZINC00001971	-9.05
		ZINC00001979	-6.4		ZINC00001979	-6.5		ZINC00001979	-6.55
		ZINC00001982	-6.6		ZINC00001982	-6.6		ZINC00001982	-6.53
		ZINC00001984	-8.1		ZINC00001984	-8.5		ZINC00001984	-8.17
		ZINC00001996	-7.7		ZINC00001996	-7.7		ZINC00001996	-7.72
		ZINC00001999	-9.7		ZINC00001999	-10.1		ZINC00001999	-9.95
		ZINC00002001	-7.1		ZINC00002001	-7.3		ZINC00002001	-7.11
		ZINC00002002	-6.7		ZINC00002002	-6.8		ZINC00002002	-6.72
		ZINC00002006	-7.3		ZINC00002006	-7.9		ZINC00002006	-7.89
		ZINC00002007	-7.9		ZINC00002007	-7.9		ZINC00002007	-8
		ZINC00002009	-6.1		ZINC00002009	-6.1		ZINC00002009	-6.09
		ZINC00002011	-7.6		ZINC00002011	-7.6		ZINC00002011	-7.68
		ZINC00002012	-6.4		ZINC00002012	-6.4		ZINC00002012	-6.42
		ZINC00002014	-7.1		ZINC00002014	-7.1		ZINC00002014	-7.11
		ZINC00002027	-7.4		ZINC00002027	-7.8		ZINC00002027	-7.55
		ZINC00002033	-7.7		ZINC00002033	-7.7		ZINC00002033	-7.72
		ZINC00002036	-8.1		ZINC00002036	-8.1		ZINC00002036	-8.11
		ZINC00002040	-6.1		ZINC00002040	-6		ZINC00002040	-6.12
		ZINC00002041	-7.4		ZINC00002041	-7.4		ZINC00002041	-7.47
		ZINC00002042	-8.4		ZINC00002042	-8.4		ZINC00002042	-8.41
		ZINC00002043	-7		ZINC00002043	-7		ZINC00002043	-6.94
		ZINC00002050	-7		ZINC00002050	-7		ZINC00002050	-7.05
		ZINC00002057	-7.4		ZINC00002057	-7.6		ZINC00002057	-7.48
		ZINC00002062	-7.9		ZINC00002062	-8.1		ZINC00002062	-7.82
		ZINC00002063	-7.6		ZINC00002063	-7.6		ZINC00002063	-7.67
		ZINC00002067	-7.8		ZINC00002067	-7.8		ZINC00002067	-7.72
		ZINC00002070	-8.6		ZINC00002070	-8.6		ZINC00002070	-8.61
		ZINC00002085	-9.1		ZINC00002085	-9.1		ZINC00002085	-9.21
		ZINC00002086	-5.3		ZINC00002086	-5.3		ZINC00002086	-5.36
		ZINC00002087	-8.4		ZINC00002087	-8.4		ZINC00002087	-8.73
		ZINC00002091	-7.2		ZINC00002091	-7.5		ZINC00002091	-7.01
		ZINC00002094	-7.3		ZINC00002094	-7.5		ZINC00002094	-7.19
		ZINC00002097	-7.3		ZINC00002097	-7.4		ZINC00002097	-7.26
		ZINC00002102	-7.3		ZINC00002102	-7.5		ZINC00002102	-7.29
		ZINC00002105	-7.2		ZINC00002105	-7.5		ZINC00002105	-7.21
		ZINC00002106	-8.3		ZINC00002106	-8.5		ZINC00002106	-8.3
		ZINC00002107	-7.1		ZINC00002107	-7.3		ZINC00002107	-7.02
		ZINC00002114	-7.2		ZINC00002114	-7.4		ZINC00002114	-7.3
		ZINC00002119	-7.1		ZINC00002119	-7.3		ZINC00002119	-7.2
		ZINC00002122	-8.9		ZINC00002122	-8.9		ZINC00002122	-8.96
		ZINC00002143	-9.2		ZINC00002143	-9.2		ZINC00002143	-9.35
		ZINC00002144	-7.9		ZINC00002144	-7.9		ZINC00002144	-8.13
		ZINC00002148	-6.8		ZINC00002148	-7		ZINC00002148	-6.62
		ZINC00002151	-6.2		ZINC00002151	-6.2		ZINC00002151	-6.18
		ZINC00002159	-6.8		ZINC00002159	-7.2		ZINC00002159	-6.76
		ZINC00002160	-7.7		ZINC00002160	-7.7		ZINC00002160	-7.72
		ZINC00002164	-7		ZINC00002164	-7		ZINC00002164	-7
		ZINC00002165	-7.9		ZINC00002165	-7.7		ZINC00002165	-7.85
		ZINC00002166	-7.5		ZINC00002166	-7.5		ZINC00002166	-7.24
		ZINC00002169	-7.3		ZINC00002169	-7.3		ZINC00002169	-7.22
		ZINC00002176	-6.4		ZINC00002176	-6.5		ZINC00002176	-6.34
		ZINC00002181	-6.7		ZINC00002181	-6.9		ZINC00002181	-6.68
		ZINC00002183	-5.1		ZINC00002183	-5.1		ZINC00002183	-5.14
		ZINC00002187	-9.2		ZINC00002187	-9.2		ZINC00002187	-9.3
		ZINC00002188	-8		ZINC00002188	-8		ZINC00002188	-8.13
		ZINC00002191	-7.6		ZINC00002191	-7.6		ZINC00002191	-7.62
		ZINC00002199	-9.3		ZINC00002199	-9.3		ZINC00002199	-9.23
		ZINC00002200	-7.5		ZINC00002200	-7.7		ZINC00002200	-7.56
		ZINC00002202	-6.1		ZINC00002202	-6.1		ZINC00002202	-6.19
		ZINC00002204	-8.3		ZINC00002204	-8.3		ZINC00002204	-8.41
		ZINC00002209	-6.8		ZINC00002209	-7		ZINC00002209	-6.81
		ZINC00002212	-9.7		ZINC00002212	-9.7		ZINC00002212	-9.76
		ZINC00002219	-7.7		ZINC00002219	-8.1		ZINC00002219	-7.77
		ZINC00002220	-7.7		ZINC00002220	-7.7		ZINC00002220	-7.77
		ZINC00002226	-9.3		ZINC00002226	-9.3		ZINC00002226	-9.43
		ZINC00002231	-8.5		ZINC00002231	-8.6		ZINC00002231	-8.58
		ZINC00002234	-6.7		ZINC00002234	-7.1		ZINC00002234	-6.73
		ZINC00002242	-8.5		ZINC00002242	-8.7		ZINC00002242	-8.65
		ZINC00002244	-7.3		ZINC00002244	-7.3		ZINC00002244	-7.43
		ZINC00002248	-6.6		ZINC00002248	-6.6		ZINC00002248	-6.72
		ZINC00002256	-8		ZINC00002256	-8		ZINC00002256	-7.99
		ZINC00002259	-8.2		ZINC00002259	-8.2		ZINC00002259	-8.38
		ZINC00002261	-7.9		ZINC00002261	-7.9		ZINC00002261	-7.92
		ZINC00002266	-8.2		ZINC00002266	-8.2		ZINC00002266	-8.16
		ZINC00002269	-8.1		ZINC00002269	-8.5		ZINC00002269	-8.14
		ZINC00002272	-9		ZINC00002272	-8.9		ZINC00002272	-9.07
		ZINC00002273	-6.5		ZINC00002273	-7		ZINC00002273	-6.23
		ZINC00002276	-7		ZINC00002276	-7.1		ZINC00002276	-6.89
		ZINC00002277	-8.5		ZINC00002277	-8.5		ZINC00002277	-8.67
		ZINC00002279	-8.9		ZINC00002279	-9		ZINC00002279	-8.91
		ZINC00002281	-6.6		ZINC00002281	-7.1		ZINC00002281	-6.48
		ZINC00002282	-8.3		ZINC00002282	-8.3		ZINC00002282	-8.19
		ZINC00002283	-6.9		ZINC00002283	-7		ZINC00002283	-6.91
		ZINC00002294	-5.5		ZINC00002294	-5.5		ZINC00002294	-5.5
		ZINC00002300	-7.1		ZINC00002300	-7.5		ZINC00002300	-7.04
		ZINC00002303	-8.8		ZINC00002303	-8.8		ZINC00002303	-8.94
		ZINC00002307	-6.8		ZINC00002307	-7.3		ZINC00002307	-6.87
		ZINC00002318	-8.1		ZINC00002318	-8.1		ZINC00002318	-8.11
		ZINC00002433	-8.2		ZINC00002433	-8.5		ZINC00002433	-8.36
		ZINC00002504	-6.4		ZINC00002504	-6.7		ZINC00002504	-6.33
		ZINC00002617	-6.8		ZINC00002617	-7.3		ZINC00002617	-6.8
		ZINC00002645	-7		ZINC00002645	-7.4		ZINC00002645	-7.13
		ZINC00002646	-5.6		ZINC00002646	-5.6		ZINC00002646	-5.52
		ZINC00002647	-7		ZINC00002647	-7.1		ZINC00002647	-7.05
		ZINC00002675	-8.8		ZINC00002675	-8.8		ZINC00002675	-8.84
		ZINC00002748	-6.9		ZINC00002748	-6.9		ZINC00002748	-6.56
		ZINC00003252	-6.8		ZINC00003252	-7		ZINC00003252	-6.8
		ZINC00003278	-6.6		ZINC00003278	-6.8		ZINC00003278	-5.85
		ZINC00003346	-9.3		ZINC00003346	-9.3		ZINC00003346	-9.31
		ZINC00003642	-8.4		ZINC00003642	-8.3		ZINC00003642	-8.42
		ZINC00003649	-8.2		ZINC00003649	-8.2		ZINC00003649	-8.31
		ZINC00003711	-8.6		ZINC00003711	-9		ZINC00003711	-8.87
		ZINC00003742	-8.7		ZINC00003742	-8.9		ZINC00003742	-8.71
		ZINC00003754	-7.1		ZINC00003754	-7.3		ZINC00003754	-7.2
		ZINC00003767	-8.7		ZINC00003767	-8.7		ZINC00003767	-8.48
		ZINC00003796	-7.9		ZINC00003796	-8.1		ZINC00003796	-7.94
		ZINC00003803	-7.7		ZINC00003803	-8.2		ZINC00003803	-7.78
		ZINC00003837	-7		ZINC00003837	-6.9		ZINC00003837	-6.9
		ZINC00003848	-8.9		ZINC00003848	-9.1		ZINC00003848	-8.99
		ZINC00003865	-7.8		ZINC00003865	-7.8		ZINC00003865	-7.63
		ZINC00003876	-9.1		ZINC00003876	-9.1		ZINC00003876	-8.3
		ZINC00003897	-10.6		ZINC00003897	-10.9		ZINC00003897	-10.85
		ZINC00003911	-8.6		ZINC00003911	-9		ZINC00003911	-8.37
		ZINC00003945	-8		ZINC00003945	-8		ZINC00003945	-8.02
		ZINC00003955	-8.1		ZINC00003955	-8.1		ZINC00003955	-8.13
		ZINC00003961	-7.6		ZINC00003961	-7.8		ZINC00003961	-7.84
		ZINC00003968	-8.1		ZINC00003968	-8.7		ZINC00003968	-8.11
		ZINC00004008	-7.9		ZINC00004008	-7.9		ZINC00004008	-7.79
		ZINC00004009	-7.2		ZINC00004009	-7.3		ZINC00004009	-7.22
		ZINC00004016	-8.9		ZINC00004016	-8.9		ZINC00004016	-8.99
		ZINC00004035	-9.9		ZINC00004035	-10		ZINC00004035	-10.22
		ZINC00004076	-9.1		ZINC00004076	-9.1		ZINC00004076	-8.96
		ZINC00004132	-8.8		ZINC00004132	-8.8		ZINC00004132	-8.92
		ZINC00004136	-9.2		ZINC00004136	-9.2		ZINC00004136	-8.95
		ZINC00004153	-7.2		ZINC00004153	-7.4		ZINC00004153	-7.32
		ZINC00004164	-8.6		ZINC00004164	-8.8		ZINC00004164	-8.64
		ZINC00004166	-6.8		ZINC00004166	-7		ZINC00004166	-6.58
		ZINC00004234	-7.9		ZINC00004234	-7.9		ZINC00004234	-7.87
		ZINC00004237	-6.8		ZINC00004237	-7.1		ZINC00004237	-6.76
		ZINC00004247	-7.3		ZINC00004247	-7.5		ZINC00004247	-7.65
		ZINC00004253	-6.5		ZINC00004253	-7		ZINC00004253	-6.15
		ZINC00004264	-9.4		ZINC00004264	-9.7		ZINC00004264	-9.5
		ZINC00004267	-10		ZINC00004267	-10.2		ZINC00004267	-9.97
		ZINC00004285	-6.9		ZINC00004285	-6.9		ZINC00004285	-6.91
		ZINC00004317	-7		ZINC00004317	-7		ZINC00004317	-6.96
		ZINC00004321	-6.8		ZINC00004321	-6.9		ZINC00004321	-6.76
		ZINC00004351	-8.3		ZINC00004351	-8.3		ZINC00004351	-8.6
		ZINC00004354	-7.5		ZINC00004354	-7.4		ZINC00004354	-7.34
		ZINC00004413	-7.2		ZINC00004413	-7.3		ZINC00004413	-6.78
		ZINC00004417	-6.8		ZINC00004417	-6.9		ZINC00004417	-6.66
		ZINC00004448	-9.5		ZINC00004448	-9.5		ZINC00004448	-9.63
		ZINC00004531	-7.8		ZINC00004531	-8		ZINC00004531	-7.8
		ZINC00004552	-8.4		ZINC00004552	-8.4		ZINC00004552	-8.38
		ZINC00004578	-7.3		ZINC00004578	-7.3		ZINC00004578	-7.35
		ZINC00004579	-8.4		ZINC00004579	-8.6		ZINC00004579	-8.4
		ZINC00004594	-8.6		ZINC00004594	-8.6		ZINC00004594	-8.64
		ZINC00004724	-9.1		ZINC00004724	-9.1		ZINC00004724	-9.31
		ZINC00004749	-10.2		ZINC00004749	-11.3		ZINC00004749	-10.3
		ZINC00004759	-6.7		ZINC00004759	-6.8		ZINC00004759	-6.27
		ZINC00004760	-7.2		ZINC00004760	-7.5		ZINC00004760	-7.31
		ZINC00004778	-8		ZINC00004778	-8		ZINC00004778	-8.14
		ZINC00004785	-8.5		ZINC00004785	-8.5		ZINC00004785	-8.7
		ZINC00004840	-7.8		ZINC00004840	-7.7		ZINC00004840	-7.8
		ZINC00004893	-10.2		ZINC00004893	-10.1		ZINC00004893	-10.34
		ZINC00004935	-9.6		ZINC00004935	-10.1		ZINC00004935	-9.65
		ZINC00004942	-7.4		ZINC00004942	-7.4		ZINC00004942	-7.25
		ZINC00004982	-8.1		ZINC00004982	-8.1		ZINC00004982	-8.22
		ZINC00005014	-8.9		ZINC00005014	-8.9		ZINC00005014	-8.89
		ZINC00005041	-8.2		ZINC00005041	-8.5		ZINC00005041	-8.3
		ZINC00005085	-9		ZINC00005085	-9		ZINC00005085	-8.94
		ZINC00005190	-5.9		ZINC00005190	-5.9		ZINC00005190	-5.96
		ZINC00005298	-8.4		ZINC00005298	-8.4		ZINC00005298	-8.24
		ZINC00005319	-10		ZINC00005319	-10		ZINC00005319	-10.17
		ZINC00005355	-8		ZINC00005355	-8.2		ZINC00005355	-8.05
		ZINC00005389	-6.9		ZINC00005389	-6.8		ZINC00005389	-6.86
		ZINC00005423	-7.8		ZINC00005423	-7.8		ZINC00005423	-7.73
		ZINC00005432	-8		ZINC00005432	-8		ZINC00005432	-8.1
		ZINC00005475	-8.3		ZINC00005475	-8.2		ZINC00005475	-8.06
		ZINC00005560	-9.1		ZINC00005560	-9.1		ZINC00005560	-9.08
		ZINC00005608	-8.6		ZINC00005608	-8.6		ZINC00005608	-8.53
		ZINC00005626	-7		ZINC00005626	-7		ZINC00005626	-7.04
		ZINC00005663	-8.6		ZINC00005663	-8.8		ZINC00005663	-8.71
		ZINC00005789	-7		ZINC00005789	-7.2		ZINC00005789	-7
		ZINC00005823	-8.5		ZINC00005823	-8.5		ZINC00005823	-8.5
		ZINC00005824	-7.2		ZINC00005824	-7.6		ZINC00005824	-7.16
		ZINC00005871	-8.8		ZINC00005871	-8.7		ZINC00005871	-8.84
		ZINC00005895	-7.8		ZINC00005895	-7.8		ZINC00005895	-7.84
		ZINC00005903	-10		ZINC00005903	-10		ZINC00005903	-10.01
		ZINC00005936	-8.3		ZINC00005936	-8.9		ZINC00005936	-8.26
		ZINC00005954	-8.8		ZINC00005954	-8.8		ZINC00005954	-8.83
		ZINC00005959	-7.5		ZINC00005959	-7.4		ZINC00005959	-7.04
		ZINC00005988	-11.2		ZINC00005988	-11.2		ZINC00005988	-11.42
		ZINC00005994	-8.5		ZINC00005994	-8.5		ZINC00005994	-8.56
		ZINC00006016	-7.1		ZINC00006016	-7.3		ZINC00006016	-7.15
		ZINC00006156	-7.5		ZINC00006156	-7.5		ZINC00006156	-7.79
		ZINC00006157	-9		ZINC00006157	-9.3		ZINC00006157	-9.16
		ZINC00006220	-6.1		ZINC00006220	-6.3		ZINC00006220	-6.07
		ZINC00006228	-7.2		ZINC00006228	-7.6		ZINC00006228	-7.13
		ZINC00006256	-11		ZINC00006256	-10.9		ZINC00006256	-11.04
		ZINC00006300	-8.8		ZINC00006300	-8.8		ZINC00006300	-9.46
		ZINC00006302	-6.8		ZINC00006302	-6.8		ZINC00006302	-6.81
		ZINC00006310	-8		ZINC00006310	-8.4		ZINC00006310	-7.93
		ZINC00006330	-9.1		ZINC00006330	-9.3		ZINC00006330	-9.19
		ZINC00006382	-8.4		ZINC00006382	-8.4		ZINC00006382	-8.46
		ZINC00006398	-7.8		ZINC00006398	-8		ZINC00006398	-7.86
		ZINC00006427	-9.1		ZINC00006427	-9.1		ZINC00006427	-9.2
		ZINC00006481	-7.2		ZINC00006481	-7.4		ZINC00006481	-7.19
		ZINC00006486	-8.1		ZINC00006486	-8.1		ZINC00006486	-8.15
		ZINC00006489	-8.1		ZINC00006489	-8.1		ZINC00006489	-8.28
		ZINC00006588	-7.9		ZINC00006588	-7.9		ZINC00006588	-7.91
		ZINC00006644	-6.2		ZINC00006644	-6.4		ZINC00006644	-6.16
		ZINC00006662	-8.7		ZINC00006662	-8.9		ZINC00006662	-8.77
		ZINC00006694	-9.4		ZINC00006694	-9.6		ZINC00006694	-9.46
		ZINC00006865	-8.3		ZINC00006865	-7.9		ZINC00006865	-7.75
		ZINC00006923	-8		ZINC00006923	-8		ZINC00006923	-8.14
		ZINC00007267	-9		ZINC00007267	-9.3		ZINC00007267	-9.12
		ZINC00007295	-9		ZINC00007295	-9		ZINC00007295	-9.19
		ZINC00007340	-8.8		ZINC00007340	-8.8		ZINC00007340	-8.95
		ZINC00007368	-7.9		ZINC00007368	-7.9		ZINC00007368	-7.91
		ZINC00007455	-9.9		ZINC00007455	-9.9		ZINC00007455	-9.93
		ZINC00007458	-7.5		ZINC00007458	-7.7		ZINC00007458	-7.49
		ZINC00007525	-9.3		ZINC00007525	-9.3		ZINC00007525	-9.34
		ZINC00007563	-8.2		ZINC00007563	-8.3		ZINC00007563	-8.35
		ZINC00007601	-6.9		ZINC00007601	-7.3		ZINC00007601	-6.7
		ZINC00007602	-7.4		ZINC00007602	-7.6		ZINC00007602	-7.38
		ZINC00007673	-7.3		ZINC00007673	-7.4		ZINC00007673	-7.35
		ZINC00007700	-7.6		ZINC00007700	-7.6		ZINC00007700	-7.6
		ZINC00007778	-8.4		ZINC00007778	-8.7		ZINC00007778	-8.42
		ZINC00007782	-7.8		ZINC00007782	-7.8		ZINC00007782	-7.82
		ZINC00007995	-5.8		ZINC00007995	-5.8		ZINC00007995	-5.71
		ZINC00008028	-7.1		ZINC00008028	-7.1		ZINC00008028	-7.13
		ZINC00008107	-8		ZINC00008107	-8.2		ZINC00008107	-7.67
		ZINC00008253	-7.8		ZINC00008253	-7.7		ZINC00008253	-7.67
		ZINC00008558	-9.1		ZINC00008558	-9.4		ZINC00008558	-9.18
		ZINC00008630	-8.3		ZINC00008630	-8.9		ZINC00008630	-7.27
		ZINC00008649	-8.8		ZINC00008649	-8.7		ZINC00008649	-8.43
		ZINC00008662	-9.6		ZINC00008662	-10.7		ZINC00008662	-9.81
		ZINC00008667	-8.1		ZINC00008667	-8.1		ZINC00008667	-8.05
		ZINC00008712	-9		ZINC00008712	-9		ZINC00008712	-9.11
		ZINC00008717	-8		ZINC00008717	-7.9		ZINC00008717	-7.94
		ZINC00008902	-7		ZINC00008902	-7		ZINC00008902	-7.07
		ZINC00009065	-8.1		ZINC00009065	-8.1		ZINC00009065	-8.11
		ZINC00009073	-10.3		ZINC00009073	-10.9		ZINC00009073	-10.49
		ZINC00009082	-8		ZINC00009082	-8.6		ZINC00009082	-8.05
		ZINC00009342	-7		ZINC00009342	-7.3		ZINC00009342	-7.04
		ZINC00009568	-7.3		ZINC00009568	-7.8		ZINC00009568	-6.46
		ZINC00009708	-5.9		ZINC00009708	-5.9		ZINC00009708	-6.18
		ZINC00009709	-8.4		ZINC00009709	-7.9		ZINC00009709	-8.42
		ZINC00009710	-8.1		ZINC00009710	-8.1		ZINC00009710	-8.16
		ZINC00010163	-5.4		ZINC00010163	-5.4		ZINC00010163	-5.59
		ZINC00010402	-7.4		ZINC00010402	-7.4		ZINC00010402	-7.86
		ZINC00010512	-7		ZINC00010512	-7.6		ZINC00010512	-6.99
		ZINC00010572	-7.1		ZINC00010572	-7.3		ZINC00010572	-6.86
		ZINC00011012	-9		ZINC00011012	-9		ZINC00011012	-8.83
		ZINC00011544	-9.5		ZINC00011544	-9.8		ZINC00011544	-9.69
		ZINC00011665	-9.9		ZINC00011665	-10.7		ZINC00011665	-9.97
		ZINC00012097	-9.1		ZINC00012097	-9.1		ZINC00012097	-9.17
		ZINC00012173	-9		ZINC00012173	-9.3		ZINC00012173	-9.21
		ZINC00012342	-9.3		ZINC00012342	-10.2		ZINC00012342	-9.29
		ZINC00012346	-6		ZINC00012346	-6.2		ZINC00012346	-5.93
		ZINC00012457	-10.5		ZINC00012457	-11.1		ZINC00012457	-10.71
		ZINC00012614	-6.8		ZINC00012614	-6.8		ZINC00012614	-6.79
		ZINC00012687	-6.5		ZINC00012687	-6.6		ZINC00012687	-5.67
		ZINC00013156	-7.1		ZINC00013156	-7.6		ZINC00013156	-7.16
		ZINC00013347	-6.9		ZINC00013347	-6.9		ZINC00013347	-6.8
		ZINC00013562	-7.8		ZINC00013562	-7.8		ZINC00013562	-7.97
		ZINC00013563	-7.6		ZINC00013563	-7.7		ZINC00013563	-7.61
		ZINC00013748	-7.3		ZINC00013748	-7.3		ZINC00013748	-7.36
		ZINC00013936	-8.8		ZINC00013936	-8.7		ZINC00013936	-8.72
		ZINC00014006	-8.4		ZINC00014006	-8.6		ZINC00014006	-8.49
		ZINC00014037	-6.5		ZINC00014037	-6.7		ZINC00014037	-6.54
		ZINC00014168	-8.9		ZINC00014168	-9.6		ZINC00014168	-8.96
		ZINC00014257	-6.9		ZINC00014257	-6.9		ZINC00014257	-7.01
		ZINC00014304	-7.8		ZINC00014304	-8.2		ZINC00014304	-7.88
		ZINC00014360	-7.8		ZINC00014360	-7.8		ZINC00014360	-7.52
		ZINC00014551	-8.8		ZINC00014551	-9		ZINC00014551	-9.11
		ZINC00014669	-9.2		ZINC00014669	-9.6		ZINC00014669	-9.2
		ZINC00014819	-5.9		ZINC00014819	-6.2		ZINC00014819	-5.99
		ZINC00014864	-7.5		ZINC00014864	-7.6		ZINC00014864	-7.57
		ZINC00015515	-8.7		ZINC00015515	-8.7		ZINC00015515	-8.72
		ZINC00015525	-8.4		ZINC00015525	-8.6		ZINC00015525	-8.48
		ZINC00015951	-8.1		ZINC00015951	-8.1		ZINC00015951	-7.23
		ZINC00016154	-8.4		ZINC00016154	-8.6		ZINC00016154	-8.38
		ZINC00016678	-8.8		ZINC00016678	-8.8		ZINC00016678	-8.98
		ZINC00016827	-8.9		ZINC00016827	-9.2		ZINC00016827	-9.06
		ZINC00016956	-6.4		ZINC00016956	-6.4		ZINC00016956	-6.6
		ZINC00017086	-7		ZINC00017086	-7.2		ZINC00017086	-7.11
		ZINC00017104	-7.8		ZINC00017104	-8		ZINC00017104	-7.89
		ZINC00018056	-9.3		ZINC00018056	-9.3		ZINC00018056	-9.43
		ZINC00018087	-8.2		ZINC00018087	-8.3		ZINC00018087	-8.02
		ZINC00018453	-7.5		ZINC00018453	-8.2		ZINC00018453	-7.64
		ZINC00018635	-9.2		ZINC00018635	-9.3		ZINC00018635	-9.29
		ZINC00018737	-6.6		ZINC00018737	-6.6		ZINC00018737	-6.5
		ZINC00019040	-6		ZINC00019040	-6.1		ZINC00019040	-5.86
		ZINC00019047	-9.4		ZINC00019047	-9.8		ZINC00019047	-9.4
		ZINC00019523	-6.9		ZINC00019523	-7.1		ZINC00019523	-6.72
		ZINC00019965	-8.3		ZINC00019965	-8.3		ZINC00019965	-8.44
		ZINC00020220	-8.2		ZINC00020220	-8.4		ZINC00020220	-8.22
		ZINC00020221	-8.7		ZINC00020221	-8.7		ZINC00020221	-8.71
		ZINC00020226	-5.4		ZINC00020226	-5.5		ZINC00020226	-5.45
		ZINC00020228	-7		ZINC00020228	-7		ZINC00020228	-6.93
		ZINC00020229	-7.5		ZINC00020229	-7.6		ZINC00020229	-7.28
		ZINC00020230	-6.9		ZINC00020230	-7.4		ZINC00020230	-6.7
		ZINC00020235	-8.5		ZINC00020235	-8.5		ZINC00020235	-8.57
		ZINC00020236	-6.5		ZINC00020236	-6.7		ZINC00020236	-6.57
		ZINC00020237	-7		ZINC00020237	-7		ZINC00020237	-6.97
		ZINC00020240	-7.9		ZINC00020240	-8		ZINC00020240	-7.83
		ZINC00020241	-8.3		ZINC00020241	-8.3		ZINC00020241	-8.44
		ZINC00020243	-8.5		ZINC00020243	-8.8		ZINC00020243	-8.78
		ZINC00020244	-7.9		ZINC00020244	-7.9		ZINC00020244	-7.77
		ZINC00020245	-8.4		ZINC00020245	-8.4		ZINC00020245	-8.33
		ZINC00020246	-7.6		ZINC00020246	-7.6		ZINC00020246	-7.56
		ZINC00020248	-8		ZINC00020248	-8		ZINC00020248	-8.57
		ZINC00020250	-8.2		ZINC00020250	-8.2		ZINC00020250	-8.29
		ZINC00020251	-7.9		ZINC00020251	-8.1		ZINC00020251	-7.97
		ZINC00020253	-8.6		ZINC00020253	-9.1		ZINC00020253	-8.69
		ZINC00020255	-6.7		ZINC00020255	-7.2		ZINC00020255	-6.62
		ZINC00020257	-6.5		ZINC00020257	-6.7		ZINC00020257	-6.57
		ZINC00020259	-6.4		ZINC00020259	-6.6		ZINC00020259	-6.45
		ZINC00020260	-7.7		ZINC00020260	-7.8		ZINC00020260	-7.68
		ZINC00020783	-6.9		ZINC00020783	-7.1		ZINC00020783	-6.83
		ZINC00021067	-10.4		ZINC00021067	-10.3		ZINC00021067	-10.46
		ZINC00021406	-10.1		ZINC00021406	-10.9		ZINC00021406	-10.26
		ZINC00021790	-6.3		ZINC00021790	-6.8		ZINC00021790	-6.05
		ZINC00021895	-8.3		ZINC00021895	-8.3		ZINC00021895	-8.4
		ZINC00023222	-8.7		ZINC00023222	-8.8		ZINC00023222	-8.8
		ZINC00023658	-9.4		ZINC00023658	-9.3		ZINC00023658	-9.43
		ZINC00023692	-8.5		ZINC00023692	-8.4		ZINC00023692	-8.58
		ZINC00023743	-8.2		ZINC00023743	-8.2		ZINC00023743	-8.21
		ZINC00023746	-7.9		ZINC00023746	-7.9		ZINC00023746	-8.02
		ZINC00023747	-8.3		ZINC00023747	-8.3		ZINC00023747	-8.4
		ZINC00024096	-7.1		ZINC00024096	-7.2		ZINC00024096	-6.76
		ZINC00024215	-9.1		ZINC00024215	-9.1		ZINC00024215	-9.25
		ZINC00024222	-7.8		ZINC00024222	-7.9		ZINC00024222	-7.5
		ZINC00024612	-7.5		ZINC00024612	-7.9		ZINC00024612	-6.91
		ZINC00024632	-6.7		ZINC00024632	-7		ZINC00024632	-6.47
		ZINC00024946	-7.2		ZINC00024946	-7.5		ZINC00024946	-7.19
		ZINC00025159	-8.3		ZINC00025159	-8.7		ZINC00025159	-8.25
		ZINC00025301	-8.1		ZINC00025301	-8.1		ZINC00025301	-8.03
		ZINC00025569	-8.6		ZINC00025569	-8.8		ZINC00025569	-8.53
		ZINC00025570	-8.6		ZINC00025570	-8.8		ZINC00025570	-8.64
		ZINC00025672	-7		ZINC00025672	-7.4		ZINC00025672	-6.87
		ZINC00026301	-9.7		ZINC00026301	-10.3		ZINC00026301	-9.86
		ZINC00026546	-8.4		ZINC00026546	-8.4		ZINC00026546	-8.32
		ZINC00027093	-8.1		ZINC00027093	-8.1		ZINC00027093	-8.14
		ZINC00027304	-10.9		ZINC00027304	-10.9		ZINC00027304	-11.07
		ZINC00027326	-8.8		ZINC00027326	-8.8		ZINC00027326	-8.87
		ZINC00027593	-7.8		ZINC00027593	-7.7		ZINC00027593	-7.33
		ZINC00027656	-7.7		ZINC00027656	-7.7		ZINC00027656	-7.71
		ZINC00027691	-7.2		ZINC00027691	-7.2		ZINC00027691	-7.28
		ZINC00027692	-6.5		ZINC00027692	-6.7		ZINC00027692	-6.85
		ZINC00028038	-9.5		ZINC00028038	-9.5		ZINC00028038	-9.55
		ZINC00028039	-9.3		ZINC00028039	-9.3		ZINC00028039	-9.15
		ZINC00028040	-9.5		ZINC00028040	-9.5		ZINC00028040	-9.1
		ZINC00028113	-9.8		ZINC00028113	-9.8		ZINC00028113	-9.89
		ZINC00028114	-7.8		ZINC00028114	-7.8		ZINC00028114	-7.84
		ZINC00028150	-7.9		ZINC00028150	-7.9		ZINC00028150	-7.99
		ZINC00028212	-7.7		ZINC00028212	-8.3		ZINC00028212	-7.76
		ZINC00028270	-7.6		ZINC00028270	-7.7		ZINC00028270	-7.39
		ZINC00028306	-8.1		ZINC00028306	-8		ZINC00028306	-7.86
		ZINC00028343	-7		ZINC00028343	-7		ZINC00028343	-7.12
		ZINC00028345	-7.4		ZINC00028345	-7.4		ZINC00028345	-7.5
		ZINC00028374	-7.3		ZINC00028374	-7.5		ZINC00028374	-7.38
		ZINC00028447	-8		ZINC00028447	-8.3		ZINC00028447	-8.03
		ZINC00028448	-7.8		ZINC00028448	-7.8		ZINC00028448	-7.82
		ZINC00028449	-8		ZINC00028449	-8.4		ZINC00028449	-8.05
		ZINC00028457	-9.6		ZINC00028457	-9.6		ZINC00028457	-9.71
		ZINC00028458	-10		ZINC00028458	-10		ZINC00028458	-10.11
		ZINC00028943	-10.9		ZINC00028943	-10.9		ZINC00028943	-11.05
		ZINC00028971	-9		ZINC00028971	-9		ZINC00028971	-9.09
		ZINC00028988	-7.8		ZINC00028988	-8		ZINC00028988	-7.75
		ZINC00029027	-9.4		ZINC00029027	-9.7		ZINC00029027	-9.65
		ZINC00029189	-8.2		ZINC00029189	-8.2		ZINC00029189	-8.16
		ZINC00029413	-6.4		ZINC00029413	-6.4		ZINC00029413	-6.41
		ZINC00029526	-6.1		ZINC00029526	-6.1		ZINC00029526	-5.68
		ZINC00030012	-8		ZINC00030012	-8		ZINC00030012	-8.09
		ZINC00030083	-6.2		ZINC00030083	-6.2		ZINC00030083	-6.23
		ZINC00030210	-9		ZINC00030210	-9		ZINC00030210	-8.87
		ZINC00030712	-7.8		ZINC00030712	-7.8		ZINC00030712	-7.84
		ZINC00030869	-7.4		ZINC00030869	-7.7		ZINC00030869	-7.24
		ZINC00030870	-7.4		ZINC00030870	-7.4		ZINC00030870	-7.02
		ZINC00030893	-7.2		ZINC00030893	-7.2		ZINC00030893	-7.14
		ZINC00030894	-7.1		ZINC00030894	-7.1		ZINC00030894	-6.89
		ZINC00031164	-6.9		ZINC00031164	-6.8		ZINC00031164	-6.84
		ZINC00031165	-6.8		ZINC00031165	-6.8		ZINC00031165	-6.8
		ZINC00031166	-6.6		ZINC00031166	-6.8		ZINC00031166	-6.63
		ZINC00031179	-6.8		ZINC00031179	-7		ZINC00031179	-6.16
		ZINC00031180	-6.8		ZINC00031180	-6.9		ZINC00031180	-6.12
		ZINC00031181	-8.4		ZINC00031181	-8.6		ZINC00031181	-8.31
		ZINC00031314	-6.7		ZINC00031314	-6.7		ZINC00031314	-6.63
		ZINC00031320	-8.1		ZINC00031320	-8		ZINC00031320	-8.09
		ZINC00031415	-9.1		ZINC00031415	-9.1		ZINC00031415	-8.47
		ZINC00031955	-8.9		ZINC00031955	-8.9		ZINC00031955	-8.97
		ZINC00031961	-9.9		ZINC00031961	-9.9		ZINC00031961	-10.15
		ZINC00031963	-6.4		ZINC00031963	-6.4		ZINC00031963	-6.59
		ZINC00032104	-7.6		ZINC00032104	-7.6		ZINC00032104	-7.58
		ZINC00032326	-6.8		ZINC00032326	-6.8		ZINC00032326	-6.51
		ZINC00032327	-6.5		ZINC00032327	-6.6		ZINC00032327	-6.32
		ZINC00032333	-6.3		ZINC00032333	-6.5		ZINC00032333	-6.25
		ZINC00032343	-6.6		ZINC00032343	-6.6		ZINC00032343	-6.53
		ZINC00032344	-6.4		ZINC00032344	-6.4		ZINC00032344	-6.41
		ZINC00032345	-6.8		ZINC00032345	-6.8		ZINC00032345	-6.82
		ZINC00032350	-8		ZINC00032350	-8		ZINC00032350	-8.04
		ZINC00032351	-6.8		ZINC00032351	-6.8		ZINC00032351	-6.57
		ZINC00032352	-7.9		ZINC00032352	-7.9		ZINC00032352	-7.99
		ZINC00032354	-8		ZINC00032354	-8.2		ZINC00032354	-8.27
		ZINC00032525	-7.1		ZINC00032525	-7.3		ZINC00032525	-7.08
		ZINC00032527	-8.3		ZINC00032527	-8.3		ZINC00032527	-8.34
		ZINC00032563	-6.6		ZINC00032563	-6.6		ZINC00032563	-6.62
		ZINC00032914	-9.4		ZINC00032914	-9.4		ZINC00032914	-9.63
		ZINC00032923	-8		ZINC00032923	-8.2		ZINC00032923	-8.12
		ZINC00033073	-8.2		ZINC00033073	-8.2		ZINC00033073	-8.23
		ZINC00033074	-8.3		ZINC00033074	-8.3		ZINC00033074	-8.14
		ZINC00033113	-7.5		ZINC00033113	-7.5		ZINC00033113	-7.63
		ZINC00033131	-7.8		ZINC00033131	-7.9		ZINC00033131	-7.86
		ZINC00033299	-9.6		ZINC00033299	-9.6		ZINC00033299	-9.71
		ZINC00033341	-8.1		ZINC00033341	-8.3		ZINC00033341	-8.17
		ZINC00033449	-10.8		ZINC00033449	-10.8		ZINC00033449	-11.1
		ZINC00033505	-8.2		ZINC00033505	-8.2		ZINC00033505	-8.03
		ZINC00033517	-9.2		ZINC00033517	-9.1		ZINC00033517	-9.14
		ZINC00033518	-9.4		ZINC00033518	-9.4		ZINC00033518	-9.45
		ZINC00033677	-9.4		ZINC00033677	-9.4		ZINC00033677	-9.46
		ZINC00033687	-8.5		ZINC00033687	-8.5		ZINC00033687	-8.5
		ZINC00033848	-8.8		ZINC00033848	-8.6		ZINC00033848	-8.49
		ZINC00033849	-8.6		ZINC00033849	-8.6		ZINC00033849	-8.56
		ZINC00033878	-8.3		ZINC00033878	-8.2		ZINC00033878	-8.27
		ZINC00033892	-7		ZINC00033892	-7.3		ZINC00033892	-6.95
		ZINC00033893	-7.2		ZINC00033893	-7.6		ZINC00033893	-7.31
		ZINC00034161	-6.3		ZINC00034161	-6.6		ZINC00034161	-6.16
		ZINC00034162	-6.5		ZINC00034162	-6.8		ZINC00034162	-6.53
		ZINC00034163	-6.4		ZINC00034163	-6.7		ZINC00034163	-6.44
		ZINC00034164	-6.2		ZINC00034164	-6.5		ZINC00034164	-5.82
		ZINC00034237	-8.2		ZINC00034237	-8.2		ZINC00034237	-8.29
		ZINC00034238	-7.9		ZINC00034238	-7.9		ZINC00034238	-7.9
		ZINC00034687	-8		ZINC00034687	-8		ZINC00034687	-8.09
		ZINC00034820	-7.9		ZINC00034820	-8		ZINC00034820	-7.89
		ZINC00034930	-7.7		ZINC00034930	-7.9		ZINC00034930	-7.77
		ZINC00035111	-6.8		ZINC00035111	-6.9		ZINC00035111	-6.85
		ZINC00035451	-6.2		ZINC00035451	-6.4		ZINC00035451	-5.99
		ZINC00035452	-6.2		ZINC00035452	-6.4		ZINC00035452	-6.38
		ZINC00035455	-6.4		ZINC00035455	-6.6		ZINC00035455	-6.11
		ZINC00035525	-7.4		ZINC00035525	-7.4		ZINC00035525	-7.32
		ZINC00035526	-7.9		ZINC00035526	-8.2		ZINC00035526	-7.93
		ZINC00035527	-7.8		ZINC00035527	-8.1		ZINC00035527	-7.81
		ZINC00035528	-7.8		ZINC00035528	-8.2		ZINC00035528	-7.82
		ZINC00035529	-8.2		ZINC00035529	-8.6		ZINC00035529	-8.27
		ZINC00035530	-8		ZINC00035530	-8.4		ZINC00035530	-8.03
		ZINC00035531	-8		ZINC00035531	-8.3		ZINC00035531	-8.04
		ZINC00035532	-7.7		ZINC00035532	-8.1		ZINC00035532	-7.73
		ZINC00035533	-7.8		ZINC00035533	-8.1		ZINC00035533	-7.68
		ZINC00035739	-7.5		ZINC00035739	-7.6		ZINC00035739	-7.53
		ZINC00035764	-6.1		ZINC00035764	-6.2		ZINC00035764	-5.78
		ZINC00035765	-6.5		ZINC00035765	-7		ZINC00035765	-6.42
		ZINC00035766	-6.1		ZINC00035766	-6.6		ZINC00035766	-5.95
		ZINC00035767	-6.4		ZINC00035767	-6.8		ZINC00035767	-5.86
		ZINC00035779	-9.2		ZINC00035779	-9.2		ZINC00035779	-9.14
		ZINC00035783	-8		ZINC00035783	-8		ZINC00035783	-8.03
		ZINC00035785	-7.2		ZINC00035785	-7.5		ZINC00035785	-7.2
		ZINC00035804	-7.8		ZINC00035804	-8		ZINC00035804	-7.51
		ZINC00035807	-7		ZINC00035807	-7.2		ZINC00035807	-7.15
		ZINC00035815	-6.5		ZINC00035815	-6.7		ZINC00035815	-6.61
		ZINC00035819	-6.9		ZINC00035819	-6.8		ZINC00035819	-6.77
		ZINC00035846	-9		ZINC00035846	-9		ZINC00035846	-9.04
		ZINC00035860	-8.6		ZINC00035860	-8.6		ZINC00035860	-8.81
		ZINC00035892	-7.1		ZINC00035892	-7.3		ZINC00035892	-7.17
		ZINC00036108	-8.4		ZINC00036108	-8.4		ZINC00036108	-8.29
		ZINC00036202	-9.2		ZINC00036202	-9.5		ZINC00036202	-9.3
		ZINC00036203	-8.6		ZINC00036203	-8.8		ZINC00036203	-8.45
		ZINC00036355	-6.8		ZINC00036355	-6.8		ZINC00036355	-6
		ZINC00036407	-8.7		ZINC00036407	-8.8		ZINC00036407	-8.79
		ZINC00036416	-5.8		ZINC00036416	-6.1		ZINC00036416	-5.4
		ZINC00036600	-8.5		ZINC00036600	-8.5		ZINC00036600	-8.47
		ZINC00036638	-7.2		ZINC00036638	-7.2		ZINC00036638	-7.23
		ZINC00036639	-8.8		ZINC00036639	-9		ZINC00036639	-8.75
		ZINC00036643	-7.8		ZINC00036643	-8.1		ZINC00036643	-7.72
		ZINC00036650	-7.4		ZINC00036650	-7.4		ZINC00036650	-7.51
		ZINC00036678	-8.6		ZINC00036678	-8.6		ZINC00036678	-8.64
		ZINC00036687	-7.5		ZINC00036687	-7.7		ZINC00036687	-7.44
		ZINC00036691	-7.8		ZINC00036691	-7.6		ZINC00036691	-7.9
		ZINC00036757	-8.5		ZINC00036757	-8.5		ZINC00036757	-8.45
		ZINC00037197	-7.6		ZINC00037197	-7.5		ZINC00037197	-7.47
		ZINC00037293	-7.6		ZINC00037293	-8.1		ZINC00037293	-7.48
		ZINC00037830	-8.6		ZINC00037830	-8.6		ZINC00037830	-8.65
		ZINC00037831	-8.4		ZINC00037831	-8.4		ZINC00037831	-8.49
		ZINC00037832	-8.4		ZINC00037832	-8.4		ZINC00037832	-8.42
		ZINC00037833	-8.3		ZINC00037833	-8.3		ZINC00037833	-8.37
		ZINC00037834	-8		ZINC00037834	-8		ZINC00037834	-8.04
		ZINC00037835	-8		ZINC00037835	-8		ZINC00037835	-8.06
		ZINC00037856	-8.5		ZINC00037856	-8.8		ZINC00037856	-8.55
		ZINC00037857	-8.3		ZINC00037857	-8.6		ZINC00037857	-8.72
		ZINC00037858	-6.7		ZINC00037858	-6.7		ZINC00037858	-6.63
		ZINC00037946	-8.8		ZINC00037946	-8.7		ZINC00037946	-8.83
		ZINC00037947	-8.7		ZINC00037947	-8.6		ZINC00037947	-8.66
		ZINC00037965	-9		ZINC00037965	-9.2		ZINC00037965	-9
		ZINC00037983	-8.9		ZINC00037983	-8.9		ZINC00037983	-8.99
		ZINC00038000	-9.8		ZINC00038000	-9.8		ZINC00038000	-9.8
		ZINC00038012	-9.9		ZINC00038012	-9.7		ZINC00038012	-10
		ZINC00038013	-9.6		ZINC00038013	-9.6		ZINC00038013	-9.76
		ZINC00038083	-7.2		ZINC00038083	-7.4		ZINC00038083	-7.2
		ZINC00038086	-8.9		ZINC00038086	-9.1		ZINC00038086	-8.87
		ZINC00038088	-9		ZINC00038088	-9.3		ZINC00038088	-9.05
		ZINC00038206	-9.2		ZINC00038206	-9.3		ZINC00038206	-9.54
		ZINC00038207	-9.8		ZINC00038207	-10		ZINC00038207	-9.65
		ZINC00038221	-9.1		ZINC00038221	-9.1		ZINC00038221	-9.29
		ZINC00038450	-8.1		ZINC00038450	-8.3		ZINC00038450	-8.14
		ZINC00038519	-8.3		ZINC00038519	-8.3		ZINC00038519	-8.25
		ZINC00038520	-8.4		ZINC00038520	-8.4		ZINC00038520	-8.38
		ZINC00038545	-8.2		ZINC00038545	-8.3		ZINC00038545	-8.16
		ZINC00038614	-6.2		ZINC00038614	-6.2		ZINC00038614	-6.28
		ZINC00038679	-7.3		ZINC00038679	-7.3		ZINC00038679	-7.21
		ZINC00038796	-6.8		ZINC00038796	-6.9		ZINC00038796	-6.9
		ZINC00038797	-6.8		ZINC00038797	-6.9		ZINC00038797	-6.56
		ZINC00038817	-5.8		ZINC00038817	-5.8		ZINC00038817	-5.66
		ZINC00038843	-7.9		ZINC00038843	-7.9		ZINC00038843	-7.1
		ZINC00038933	-10.8		ZINC00038933	-10.8		ZINC00038933	-10.99
		ZINC00038934	-9		ZINC00038934	-9.4		ZINC00038934	-9.01
		ZINC00038935	-9.3		ZINC00038935	-9.8		ZINC00038935	-9.37
		ZINC00038936	-10.2		ZINC00038936	-10.8		ZINC00038936	-10.42
		ZINC00038937	-8.6		ZINC00038937	-8.4		ZINC00038937	-8.5
		ZINC00038938	-8.9		ZINC00038938	-9.1		ZINC00038938	-8.89
		ZINC00038939	-9.1		ZINC00038939	-9.3		ZINC00038939	-9.11
		ZINC00038941	-9.7		ZINC00038941	-10		ZINC00038941	-9.75
		ZINC00038942	-9.9		ZINC00038942	-9.9		ZINC00038942	-10
		ZINC00038943	-9.7		ZINC00038943	-9.7		ZINC00038943	-9.8
		ZINC00039065	-7.8		ZINC00039065	-7.7		ZINC00039065	-7.92
		ZINC00039089	-6.2		ZINC00039089	-6.6		ZINC00039089	-5.79
		ZINC00039090	-6.2		ZINC00039090	-6.6		ZINC00039090	-6.01
		ZINC00039091	-9.3		ZINC00039091	-10		ZINC00039091	-8.78
		ZINC00039092	-8.6		ZINC00039092	-9.2		ZINC00039092	-8.69
		ZINC00039094	-7.5		ZINC00039094	-7.7		ZINC00039094	-7.43
		ZINC00039095	-7.5		ZINC00039095	-7.7		ZINC00039095	-7.46
		ZINC00039098	-7.4		ZINC00039098	-7.6		ZINC00039098	-7.28
		ZINC00039099	-7.2		ZINC00039099	-7.4		ZINC00039099	-7.2
		ZINC00039101	-7.5		ZINC00039101	-7.6		ZINC00039101	-7.49
		ZINC00039102	-7.3		ZINC00039102	-7.5		ZINC00039102	-7.29
		ZINC00039103	-8.1		ZINC00039103	-8.9		ZINC00039103	-8.1
		ZINC00039105	-6.7		ZINC00039105	-7.2		ZINC00039105	-6.68
		ZINC00039111	-9.4		ZINC00039111	-9.5		ZINC00039111	-9.44
		ZINC00039113	-8.3		ZINC00039113	-7.8		ZINC00039113	-8.2
		ZINC00039114	-7.8		ZINC00039114	-7.9		ZINC00039114	-7.84
		ZINC00039118	-8.8		ZINC00039118	-8.8		ZINC00039118	-8.79
		ZINC00039119	-9.3		ZINC00039119	-9.3		ZINC00039119	-9.33
		ZINC00039120	-9.8		ZINC00039120	-9.8		ZINC00039120	-9.87
		ZINC00039173	-8.4		ZINC00039173	-8.4		ZINC00039173	-8.36
		ZINC00039221	-8.3		ZINC00039221	-8.3		ZINC00039221	-8.27
		ZINC00039228	-6.1		ZINC00039228	-7		ZINC00039228	-6.06
		ZINC00039288	-9.2		ZINC00039288	-9.6		ZINC00039288	-9.2
		ZINC00039289	-8.9		ZINC00039289	-9.4		ZINC00039289	-8.92
		ZINC00039290	-9.3		ZINC00039290	-9.8		ZINC00039290	-9.28
		ZINC00039291	-9		ZINC00039291	-9		ZINC00039291	-9.01
		ZINC00039292	-8.8		ZINC00039292	-9.3		ZINC00039292	-8.91
		ZINC00039293	-9.2		ZINC00039293	-9.8		ZINC00039293	-9.32
		ZINC00039294	-11.1		ZINC00039294	-11.7		ZINC00039294	-11.23
		ZINC00039295	-8.4		ZINC00039295	-8.4		ZINC00039295	-8.44
		ZINC00039296	-9.2		ZINC00039296	-9.2		ZINC00039296	-9.14
		ZINC00039297	-9		ZINC00039297	-9.1		ZINC00039297	-8.99
		ZINC00039298	-9		ZINC00039298	-8.9		ZINC00039298	-8.97
		ZINC00039299	-8.6		ZINC00039299	-9		ZINC00039299	-8.76
		ZINC00039300	-9.2		ZINC00039300	-9.2		ZINC00039300	-8.82
		ZINC00039301	-9.4		ZINC00039301	-9.6		ZINC00039301	-9.41
		ZINC00039302	-9.4		ZINC00039302	-9.6		ZINC00039302	-9.36
		ZINC00039303	-8.9		ZINC00039303	-9.1		ZINC00039303	-8.98
		ZINC00039304	-10.9		ZINC00039304	-11.2		ZINC00039304	-10.98
		ZINC00039305	-9.9		ZINC00039305	-10.2		ZINC00039305	-10.07
		ZINC00039307	-10.6		ZINC00039307	-10.9		ZINC00039307	-10.7
		ZINC00039308	-9.6		ZINC00039308	-9.8		ZINC00039308	-9.61
		ZINC00039309	-10.1		ZINC00039309	-10.3		ZINC00039309	-10.25
		ZINC00039310	-9		ZINC00039310	-9		ZINC00039310	-8.99
		ZINC00039311	-8.8		ZINC00039311	-9		ZINC00039311	-8.77
		ZINC00039312	-9.4		ZINC00039312	-9.6		ZINC00039312	-9.48
		ZINC00039313	-9.4		ZINC00039313	-9.7		ZINC00039313	-9.51
		ZINC00039314	-9.2		ZINC00039314	-9.2		ZINC00039314	-9.32
		ZINC00039316	-9.4		ZINC00039316	-10.2		ZINC00039316	-9.46
		ZINC00039317	-9.4		ZINC00039317	-10.2		ZINC00039317	-9.56
		ZINC00039319	-9		ZINC00039319	-9.7		ZINC00039319	-9.03
		ZINC00039320	-9.2		ZINC00039320	-9.9		ZINC00039320	-9.26
		ZINC00039321	-9.1		ZINC00039321	-9.9		ZINC00039321	-9.24
		ZINC00039344	-9.2		ZINC00039344	-9.2		ZINC00039344	-8.82
		ZINC00039361	-7.9		ZINC00039361	-7.9		ZINC00039361	-7.9
		ZINC00039435	-8.5		ZINC00039435	-8.7		ZINC00039435	-8.48
		ZINC00039451	-10.5		ZINC00039451	-11.3		ZINC00039451	-10.57
		ZINC00039452	-9.8		ZINC00039452	-10.5		ZINC00039452	-9.86
		ZINC00039561	-6.7		ZINC00039561	-6.9		ZINC00039561	-7.06
		ZINC00039586	-6		ZINC00039586	-6.5		ZINC00039586	-5.91
		ZINC00039662	-6.6		ZINC00039662	-6.6		ZINC00039662	-6.69
		ZINC00039665	-6.4		ZINC00039665	-6.4		ZINC00039665	-6.46
		ZINC00039698	-6.2		ZINC00039698	-6.7		ZINC00039698	-5.95
		ZINC00039699	-5.8		ZINC00039699	-6.2		ZINC00039699	-5.86
		ZINC00039722	-5.6		ZINC00039722	-6		ZINC00039722	-5.55
		ZINC00039757	-7.4		ZINC00039757	-7.4		ZINC00039757	-7.46
		ZINC00039796	-6.9		ZINC00039796	-7.1		ZINC00039796	-6.63
		ZINC00039798	-7		ZINC00039798	-7		ZINC00039798	-6.92
		ZINC00039810	-7.2		ZINC00039810	-7.2		ZINC00039810	-7.24
		ZINC00039829	-6.6		ZINC00039829	-6.5		ZINC00039829	-6.5
		ZINC00039846	-6.9		ZINC00039846	-6.9		ZINC00039846	-6.85
		ZINC00039878	-7.2		ZINC00039878	-7.4		ZINC00039878	-7.14
		ZINC00039906	-6.8		ZINC00039906	-7.2		ZINC00039906	-6.68
		ZINC00039908	-6.6		ZINC00039908	-6.9		ZINC00039908	-6.57
		ZINC00040049	-7.2		ZINC00040049	-7.2		ZINC00040049	-7.24
		ZINC00040051	-7.1		ZINC00040051	-7.1		ZINC00040051	-7.05
		ZINC00040052	-6.9		ZINC00040052	-6.9		ZINC00040052	-6.85
		ZINC00040073	-7.3		ZINC00040073	-7.3		ZINC00040073	-7.53
		ZINC00040083	-7		ZINC00040083	-7		ZINC00040083	-7.02
		ZINC00040094	-7.2		ZINC00040094	-7.4		ZINC00040094	-7.27
		ZINC00040140	-6.5		ZINC00040140	-6.5		ZINC00040140	-6
		ZINC00040141	-6.5		ZINC00040141	-6.5		ZINC00040141	-6.09
		ZINC00040146	-6.7		ZINC00040146	-7		ZINC00040146	-6.76
		ZINC00040147	-7.3		ZINC00040147	-7.6		ZINC00040147	-7.13
		ZINC00040148	-6.9		ZINC00040148	-7.3		ZINC00040148	-6.68
		ZINC00040149	-7.4		ZINC00040149	-7.8		ZINC00040149	-7.39
		ZINC00040150	-7.9		ZINC00040150	-8.3		ZINC00040150	-7.75
		ZINC00040153	-7.5		ZINC00040153	-8.3		ZINC00040153	-7.15
		ZINC00040234	-7.1		ZINC00040234	-7.1		ZINC00040234	-7.2
		ZINC00040251	-7.4		ZINC00040251	-7.6		ZINC00040251	-7.31
		ZINC00040252	-7.6		ZINC00040252	-7.8		ZINC00040252	-7.45
		ZINC00040302	-6.9		ZINC00040302	-7		ZINC00040302	-6.92
		ZINC00040333	-7.7		ZINC00040333	-7.7		ZINC00040333	-7.79
		ZINC00040350	-7.4		ZINC00040350	-7.4		ZINC00040350	-7.37
		ZINC00040374	-7.8		ZINC00040374	-7.8		ZINC00040374	-7.84
		ZINC00040392	-7.7		ZINC00040392	-7.7		ZINC00040392	-7.73
		ZINC00040588	-8.6		ZINC00040588	-8.8		ZINC00040588	-8.4
		ZINC00040595	-7.7		ZINC00040595	-7.8		ZINC00040595	-7.85
		ZINC00040618	-7.6		ZINC00040618	-7.5		ZINC00040618	-7.51
		ZINC00040627	-8.5		ZINC00040627	-8.6		ZINC00040627	-8.66
		ZINC00040628	-8		ZINC00040628	-8		ZINC00040628	-8.17
		ZINC00040645	-8		ZINC00040645	-8.4		ZINC00040645	-7.99
		ZINC00040664	-7.8		ZINC00040664	-8		ZINC00040664	-7.78
		ZINC00040672	-7.6		ZINC00040672	-7.6		ZINC00040672	-7.58
		ZINC00040701	-7.2		ZINC00040701	-7.4		ZINC00040701	-7.3
		ZINC00040721	-7		ZINC00040721	-7.2		ZINC00040721	-7.01
		ZINC00040722	-7.3		ZINC00040722	-7.5		ZINC00040722	-7.25
		ZINC00041027	-6.5		ZINC00041027	-6.6		ZINC00041027	-6.52
		ZINC00041169	-8.6		ZINC00041169	-8.7		ZINC00041169	-8.73
		ZINC00041212	-8		ZINC00041212	-8		ZINC00041212	-8.27
		ZINC00041257	-7.5		ZINC00041257	-7.7		ZINC00041257	-8.15
		ZINC00041278	-7.9		ZINC00041278	-7.9		ZINC00041278	-7.95
		ZINC00041291	-8.6		ZINC00041291	-8.6		ZINC00041291	-8.69
		ZINC00041293	-8.1		ZINC00041293	-8.5		ZINC00041293	-8.02
		ZINC00041295	-8.5		ZINC00041295	-8.5		ZINC00041295	-8.95
		ZINC00041301	-8.3		ZINC00041301	-8.3		ZINC00041301	-8.36
		ZINC00041419	-7.8		ZINC00041419	-7.8		ZINC00041419	-7.78
		ZINC00041469	-7.4		ZINC00041469	-7.4		ZINC00041469	-7.4
		ZINC00041556	-7.4		ZINC00041556	-7.4		ZINC00041556	-7.5
		ZINC00041557	-7.7		ZINC00041557	-7.7		ZINC00041557	-7.72
		ZINC00041558	-7.5		ZINC00041558	-7.5		ZINC00041558	-7.57
		ZINC00041559	-7.3		ZINC00041559	-7.3		ZINC00041559	-7.39
		ZINC00041691	-8.6		ZINC00041691	-8.8		ZINC00041691	-8.63
		ZINC00041811	-7.7		ZINC00041811	-7.6		ZINC00041811	-7.91
		ZINC00041842	-7.2		ZINC00041842	-7.2		ZINC00041842	-7.18
		ZINC00041955	-7.8		ZINC00041955	-7.8		ZINC00041955	-7.77
		ZINC00041972	-6.8		ZINC00041972	-6.8		ZINC00041972	-6.85
		ZINC00041977	-8.3		ZINC00041977	-8.3		ZINC00041977	-7.9
		ZINC00041979	-7.8		ZINC00041979	-7.8		ZINC00041979	-7.79
		ZINC00041980	-8		ZINC00041980	-7.9		ZINC00041980	-8.01
		ZINC00041981	-8.1		ZINC00041981	-8.1		ZINC00041981	-8.06
		ZINC00042136	-6.9		ZINC00042136	-6.9		ZINC00042136	-6.97
		ZINC00042138	-7.4		ZINC00042138	-7.4		ZINC00042138	-7.39
		ZINC00042141	-6.7		ZINC00042141	-6.7		ZINC00042141	-6.64
		ZINC00042149	-8.7		ZINC00042149	-8.9		ZINC00042149	-8.7
		ZINC00042151	-8.9		ZINC00042151	-8.9		ZINC00042151	-9.15
		ZINC00042166	-9.8		ZINC00042166	-9.8		ZINC00042166	-9.9
		ZINC00042216	-8.4		ZINC00042216	-8.4		ZINC00042216	-8.41
		ZINC00042217	-8.8		ZINC00042217	-8.8		ZINC00042217	-8.97
		ZINC00042238	-9.7		ZINC00042238	-9.7		ZINC00042238	-9.69
		ZINC00042249	-8.2		ZINC00042249	-8.5		ZINC00042249	-8.14
		ZINC00042264	-9.2		ZINC00042264	-9.1		ZINC00042264	-9.34
		ZINC00042288	-7.7		ZINC00042288	-7.7		ZINC00042288	-7.74
		ZINC00042511	-7.2		ZINC00042511	-7.2		ZINC00042511	-7.2
		ZINC00042631	-9		ZINC00042631	-9.4		ZINC00042631	-8.33
		ZINC00042738	-8.4		ZINC00042738	-8.5		ZINC00042738	-8.42
		ZINC00042746	-7.9		ZINC00042746	-8.3		ZINC00042746	-7.73
		ZINC00042831	-6.7		ZINC00042831	-7.4		ZINC00042831	-6.8
		ZINC00042834	-6.6		ZINC00042834	-7		ZINC00042834	-6.69
		ZINC00042838	-8.2		ZINC00042838	-8.2		ZINC00042838	-8.16
		ZINC00042839	-8.4		ZINC00042839	-8.3		ZINC00042839	-8.31
		ZINC00042871	-8.4		ZINC00042871	-8.6		ZINC00042871	-8.48
		ZINC00042965	-10.2		ZINC00042965	-10.2		ZINC00042965	-10.35
		ZINC00042970	-8.3		ZINC00042970	-8.6		ZINC00042970	-8.78
		ZINC00042996	-9.1		ZINC00042996	-9.3		ZINC00042996	-8.93
		ZINC00043006	-8.3		ZINC00043006	-8.3		ZINC00043006	-8.23
		ZINC00043090	-8.1		ZINC00043090	-8.3		ZINC00043090	-8.24
		ZINC00043094	-9		ZINC00043094	-9.3		ZINC00043094	-9.05
		ZINC00043095	-8.7		ZINC00043095	-8.4		ZINC00043095	-8.59
		ZINC00043169	-9		ZINC00043169	-9		ZINC00043169	-8.94
		ZINC00043452	-6.3		ZINC00043452	-6.3		ZINC00043452	-6.31
		ZINC00043463	-7.4		ZINC00043463	-7.4		ZINC00043463	-7.41
		ZINC00043464	-7.4		ZINC00043464	-7.4		ZINC00043464	-7.15
		ZINC00043465	-7.5		ZINC00043465	-7.5		ZINC00043465	-7.42
		ZINC00043466	-7.1		ZINC00043466	-7.2		ZINC00043466	-7.13
		ZINC00043467	-6.7		ZINC00043467	-6.7		ZINC00043467	-6.73
		ZINC00043472	-7.5		ZINC00043472	-7.5		ZINC00043472	-7.62
		ZINC00043476	-8.3		ZINC00043476	-8.6		ZINC00043476	-8.35
		ZINC00043478	-6.8		ZINC00043478	-6.7		ZINC00043478	-6.81
		ZINC00043479	-7.7		ZINC00043479	-7.7		ZINC00043479	-7.65
		ZINC00043702	-9.3		ZINC00043702	-9.5		ZINC00043702	-9.37
		ZINC00043843	-8.6		ZINC00043843	-9		ZINC00043843	-9.01
		ZINC00043864	-6.6		ZINC00043864	-7.1		ZINC00043864	-6.29
		ZINC00043865	-6.7		ZINC00043865	-6.9		ZINC00043865	-6.18
		ZINC00043887	-5.8		ZINC00043887	-6		ZINC00043887	-5.86
		ZINC00043890	-8.1		ZINC00043890	-8.1		ZINC00043890	-8.15
		ZINC00043891	-9.1		ZINC00043891	-9		ZINC00043891	-9.17
		ZINC00043984	-7.9		ZINC00043984	-8.6		ZINC00043984	-8.2
		ZINC00044043	-8.1		ZINC00044043	-8.1		ZINC00044043	-8.15
		ZINC00044044	-7.5		ZINC00044044	-7.5		ZINC00044044	-7.48
		ZINC00044084	-8.3		ZINC00044084	-8.5		ZINC00044084	-8.34
		ZINC00044085	-8.4		ZINC00044085	-8.5		ZINC00044085	-8.26
		ZINC00044087	-8.3		ZINC00044087	-8.5		ZINC00044087	-8.34
		ZINC00044166	-9.7		ZINC00044166	-9.7		ZINC00044166	-9.63
		ZINC00044168	-8.9		ZINC00044168	-9.2		ZINC00044168	-9.06
		ZINC00044170	-9.2		ZINC00044170	-9.3		ZINC00044170	-9.28
		ZINC00044175	-8.8		ZINC00044175	-8.8		ZINC00044175	-8.85
		ZINC00044177	-9.6		ZINC00044177	-9.6		ZINC00044177	-9.62
		ZINC00044179	-9.6		ZINC00044179	-9.6		ZINC00044179	-9.64
		ZINC00044194	-8.5		ZINC00044194	-8.8		ZINC00044194	-8.61
		ZINC00044205	-9.5		ZINC00044205	-9.5		ZINC00044205	-9.48
		ZINC00044206	-9.7		ZINC00044206	-9.8		ZINC00044206	-9.85
		ZINC00044208	-9.6		ZINC00044208	-9.8		ZINC00044208	-9.61
		ZINC00044209	-9.6		ZINC00044209	-9.8		ZINC00044209	-9.66
		ZINC00044210	-8.4		ZINC00044210	-8.4		ZINC00044210	-8.36
		ZINC00044217	-8.9		ZINC00044217	-8.9		ZINC00044217	-9
		ZINC00044228	-8.9		ZINC00044228	-8.9		ZINC00044228	-8.68
		ZINC00044229	-8.9		ZINC00044229	-8.6		ZINC00044229	-8.66
		ZINC00044267	-7.1		ZINC00044267	-7.1		ZINC00044267	-7.17
		ZINC00044298	-8		ZINC00044298	-8.2		ZINC00044298	-8.03
		ZINC00044299	-7.9		ZINC00044299	-7.9		ZINC00044299	-7.94
		ZINC00044343	-8.2		ZINC00044343	-8.2		ZINC00044343	-8.34
		ZINC00044636	-9.9		ZINC00044636	-9.9		ZINC00044636	-10.02
		ZINC00044637	-10		ZINC00044637	-10		ZINC00044637	-10.25
		ZINC00044639	-8.9		ZINC00044639	-9.1		ZINC00044639	-8.95
		ZINC00044640	-8.4		ZINC00044640	-8.4		ZINC00044640	-7.89
		ZINC00044641	-8.2		ZINC00044641	-8.3		ZINC00044641	-8.14
		ZINC00044644	-8		ZINC00044644	-9		ZINC00044644	-8.11
		ZINC00044659	-8.4		ZINC00044659	-8.2		ZINC00044659	-8.18
		ZINC00044660	-8.1		ZINC00044660	-8.1		ZINC00044660	-8.06
		ZINC00044663	-8.6		ZINC00044663	-8.9		ZINC00044663	-8.72
		ZINC00044695	-8.4		ZINC00044695	-8.4		ZINC00044695	-8.48
		ZINC00044696	-7.8		ZINC00044696	-7.8		ZINC00044696	-7.87
		ZINC00044740	-9.6		ZINC00044740	-9.8		ZINC00044740	-9.51
		ZINC00044742	-9		ZINC00044742	-9.2		ZINC00044742	-9.02
		ZINC00044851	-9.3		ZINC00044851	-9.5		ZINC00044851	-9.35
		ZINC00044853	-8.6		ZINC00044853	-8.8		ZINC00044853	-8.67
		ZINC00044896	-9.9		ZINC00044896	-9.9		ZINC00044896	-9.84
		ZINC00044911	-11		ZINC00044911	-11		ZINC00044911	-11.04
		ZINC00044945	-8		ZINC00044945	-7.9		ZINC00044945	-8.01
		ZINC00044955	-9		ZINC00044955	-9.2		ZINC00044955	-9.03
		ZINC00045066	-9.8		ZINC00045066	-9.8		ZINC00045066	-9.87
		ZINC00045067	-10		ZINC00045067	-10		ZINC00045067	-10.16
		ZINC00045105	-9.3		ZINC00045105	-9.3		ZINC00045105	-9.26
		ZINC00045127	-6.7		ZINC00045127	-7.5		ZINC00045127	-6.81
		ZINC00045160	-5.9		ZINC00045160	-6.2		ZINC00045160	-6.15
		ZINC00045161	-5.8		ZINC00045161	-7.3		ZINC00045161	-7.43
		ZINC00045186	-9.8		ZINC00045186	-9.8		ZINC00045186	-9.91
		ZINC00045189	-8.7		ZINC00045189	-8.9		ZINC00045189	-8.75
		ZINC00045218	-8		ZINC00045218	-8		ZINC00045218	-7.97
		ZINC00045385	-8.9		ZINC00045385	-8.9		ZINC00045385	-8.92
		ZINC00045559	-8.7		ZINC00045559	-8.7		ZINC00045559	-8.61
		ZINC00045903	-6.6		ZINC00045903	-6.8		ZINC00045903	-6.51
		ZINC00045904	-6.4		ZINC00045904	-6.6		ZINC00045904	-6.35
		ZINC00046197	-8.3		ZINC00046197	-8.3		ZINC00046197	-8.52
		ZINC00046261	-8.7		ZINC00046261	-8.7		ZINC00046261	-8.77
		ZINC00046393	-9.4		ZINC00046393	-9.4		ZINC00046393	-9.29
		ZINC00046549	-9.4		ZINC00046549	-9.4		ZINC00046549	-9.45
		ZINC00046550	-9.2		ZINC00046550	-9.2		ZINC00046550	-9.27
		ZINC00046554	-8.5		ZINC00046554	-8.5		ZINC00046554	-8.57
		ZINC00046806	-9.3		ZINC00046806	-9.3		ZINC00046806	-9.42
		ZINC00046947	-8.3		ZINC00046947	-8.3		ZINC00046947	-8.26
		ZINC00047124	-8.5		ZINC00047124	-8.4		ZINC00047124	-8.08
		ZINC00047125	-8.3		ZINC00047125	-8.3		ZINC00047125	-8.29
		ZINC00047126	-7.5		ZINC00047126	-7.9		ZINC00047126	-7.53
		ZINC00047127	-7.9		ZINC00047127	-8.4		ZINC00047127	-8.04
		ZINC00047129	-7.4		ZINC00047129	-7.8		ZINC00047129	-7.54
		ZINC00047217	-6.1		ZINC00047217	-6.1		ZINC00047217	-6.11
		ZINC00047245	-7.5		ZINC00047245	-7.5		ZINC00047245	-7.57
		ZINC00047380	-7.2		ZINC00047380	-7.2		ZINC00047380	-7.25
		ZINC00047385	-6.4		ZINC00047385	-6.4		ZINC00047385	-6.36
		ZINC00047387	-6.9		ZINC00047387	-6.9		ZINC00047387	-6.82
		ZINC00047388	-6.9		ZINC00047388	-6.9		ZINC00047388	-6.98
		ZINC00047391	-7.7		ZINC00047391	-7.7		ZINC00047391	-6.77
		ZINC00047505	-8		ZINC00047505	-9		ZINC00047505	-8.03
		ZINC00047553	-8.7		ZINC00047553	-9.5		ZINC00047553	-8.65
		ZINC00047620	-6.8		ZINC00047620	-6.9		ZINC00047620	-6.02
		ZINC00047672	-8.1		ZINC00047672	-8.1		ZINC00047672	-8.18
		ZINC00047682	-8.7		ZINC00047682	-8.7		ZINC00047682	-8.77
		ZINC00047683	-9.8		ZINC00047683	-9.8		ZINC00047683	-9.8
		ZINC00047690	-8.9		ZINC00047690	-8.8		ZINC00047690	-8.94
		ZINC00047828	-7.5		ZINC00047828	-7.5		ZINC00047828	-7.62
		ZINC00047948	-8.5		ZINC00047948	-8.7		ZINC00047948	-8.72
		ZINC00048050	-8.6		ZINC00048050	-8.6		ZINC00048050	-8.68
		ZINC00048205	-7.3		ZINC00048205	-7.3		ZINC00048205	-7.08
		ZINC00048257	-8.8		ZINC00048257	-8.8		ZINC00048257	-8.73
		ZINC00048290	-9.6		ZINC00048290	-9.6		ZINC00048290	-9.7
		ZINC00048395	-6.6		ZINC00048395	-6.6		ZINC00048395	-6.7
		ZINC00048601	-8.3		ZINC00048601	-8.3		ZINC00048601	-8.31
		ZINC00048770	-7.5		ZINC00048770	-7.5		ZINC00048770	-7.41
		ZINC00048898	-9		ZINC00048898	-9.2		ZINC00048898	-8.84
		ZINC00048899	-7.9		ZINC00048899	-8.2		ZINC00048899	-8.23
		ZINC00048956	-8.2		ZINC00048956	-8.3		ZINC00048956	-8.23
		ZINC00049123	-6.5		ZINC00049123	-6.5		ZINC00049123	-6.47
		ZINC00049137	-7.4		ZINC00049137	-7.6		ZINC00049137	-7.05
		ZINC00049138	-7		ZINC00049138	-7.2		ZINC00049138	-6.9
		ZINC00049140	-7.4		ZINC00049140	-7.6		ZINC00049140	-7.3
		ZINC00049141	-7.3		ZINC00049141	-7.5		ZINC00049141	-7.3
		ZINC00049142	-7.1		ZINC00049142	-7.2		ZINC00049142	-7.01
		ZINC00049151	-7.6		ZINC00049151	-7.6		ZINC00049151	-7.62
		ZINC00049153	-6.3		ZINC00049153	-6.6		ZINC00049153	-6.29
		ZINC00049154	-5.5		ZINC00049154	-6		ZINC00049154	-5.39
		ZINC00049254	-8.5		ZINC00049254	-9		ZINC00049254	-8.59
		ZINC00049255	-8.6		ZINC00049255	-9.1		ZINC00049255	-8.82
		ZINC00049277	-8		ZINC00049277	-8.2		ZINC00049277	-7.5
		ZINC00049444	-8.8		ZINC00049444	-8.8		ZINC00049444	-8.79
		ZINC00049570	-9.1		ZINC00049570	-9.1		ZINC00049570	-9.14
		ZINC00049572	-9.1		ZINC00049572	-9.1		ZINC00049572	-9.12
		ZINC00049583	-7.1		ZINC00049583	-7.1		ZINC00049583	-7.13
		ZINC00049817	-8		ZINC00049817	-8		ZINC00049817	-8.05
		ZINC00049910	-6.8		ZINC00049910	-6.8		ZINC00049910	-6.79
		ZINC00049936	-7.9		ZINC00049936	-7.9		ZINC00049936	-8.04
		ZINC00050018	-8.4		ZINC00050018	-8.4		ZINC00050018	-8.33
		ZINC00050032	-7.5		ZINC00050032	-7.7		ZINC00050032	-7.57
		ZINC00050047	-7		ZINC00050047	-7.1		ZINC00050047	-7.04
		ZINC00050188	-6.6		ZINC00050188	-6.6		ZINC00050188	-6.66
		ZINC00050254	-6.1		ZINC00050254	-6.1		ZINC00050254	-6.12
		ZINC00050272	-7.6		ZINC00050272	-7.6		ZINC00050272	-7.62
		ZINC00050296	-6.8		ZINC00050296	-6.8		ZINC00050296	-6.84
		ZINC00050297	-7		ZINC00050297	-7		ZINC00050297	-7.05
		ZINC00050391	-8.6		ZINC00050391	-8.6		ZINC00050391	-8.67
		ZINC00050392	-8.8		ZINC00050392	-8.8		ZINC00050392	-8.75
		ZINC00050481	-8.6		ZINC00050481	-8.6		ZINC00050481	-8.65
		ZINC00050500	-6.7		ZINC00050500	-6.9		ZINC00050500	-6.5
		ZINC00050501	-6.9		ZINC00050501	-7.1		ZINC00050501	-6.39
		ZINC00050637	-6.7		ZINC00050637	-6.7		ZINC00050637	-6.77
		ZINC00050654	-6.9		ZINC00050654	-6.9		ZINC00050654	-7.02
		ZINC00050701	-7.9		ZINC00050701	-8		ZINC00050701	-8.04
		ZINC00050702	-8.1		ZINC00050702	-8.1		ZINC00050702	-8.31
		ZINC00050703	-8.4		ZINC00050703	-8.4		ZINC00050703	-8.37
		ZINC00050704	-8.6		ZINC00050704	-8.6		ZINC00050704	-8.02
		ZINC00050726	-10.1		ZINC00050726	-10.1		ZINC00050726	-10.3
		ZINC00050814	-8.9		ZINC00050814	-8.9		ZINC00050814	-9.05
		ZINC00050836	-9.6		ZINC00050836	-9.8		ZINC00050836	-9.75
		ZINC00050837	-9.8		ZINC00050837	-10.1		ZINC00050837	-10.02
		ZINC00050838	-10.8		ZINC00050838	-11.1		ZINC00050838	-10.89
		ZINC00050839	-9.8		ZINC00050839	-10.1		ZINC00050839	-9.46
		ZINC00050843	-6.4		ZINC00050843	-6.4		ZINC00050843	-6.34
		ZINC00050858	-8		ZINC00050858	-8.2		ZINC00050858	-8.11
		ZINC00050870	-6.2		ZINC00050870	-6.3		ZINC00050870	-6
		ZINC00050871	-6.2		ZINC00050871	-6.4		ZINC00050871	-6.01
		ZINC00050872	-7.3		ZINC00050872	-7.3		ZINC00050872	-7.4
		ZINC00050873	-7.6		ZINC00050873	-7.6		ZINC00050873	-7.58
		ZINC00050906	-8.7		ZINC00050906	-8.7		ZINC00050906	-8.81
		ZINC00050907	-6.3		ZINC00050907	-6.4		ZINC00050907	-6.37
		ZINC00050920	-7.8		ZINC00050920	-7.7		ZINC00050920	-7.86
		ZINC00050921	-8		ZINC00050921	-7.9		ZINC00050921	-7.97
		ZINC00050929	-7.4		ZINC00050929	-7.4		ZINC00050929	-7.46
		ZINC00050930	-7.7		ZINC00050930	-7.7		ZINC00050930	-7.63
		ZINC00050933	-8.8		ZINC00050933	-8.8		ZINC00050933	-8.89
		ZINC00051015	-7.2		ZINC00051015	-6.9		ZINC00051015	-6.69
		ZINC00051016	-6.9		ZINC00051016	-6.9		ZINC00051016	-6.86
		ZINC00051181	-8.2		ZINC00051181	-8.2		ZINC00051181	-8.09
		ZINC00051182	-7.8		ZINC00051182	-7.8		ZINC00051182	-7.89
		ZINC00051196	-6.2		ZINC00051196	-6.5		ZINC00051196	-5.67
		ZINC00051261	-7.7		ZINC00051261	-7.7		ZINC00051261	-7.52
		ZINC00051262	-6.5		ZINC00051262	-6.5		ZINC00051262	-6.34
		ZINC00051336	-8.6		ZINC00051336	-8.8		ZINC00051336	-8.62
		ZINC00051417	-6.7		ZINC00051417	-6.7		ZINC00051417	-6.72
		ZINC00051446	-8.6		ZINC00051446	-8.6		ZINC00051446	-8.59
		ZINC00051544	-8.6		ZINC00051544	-8.6		ZINC00051544	-8.77
		ZINC00051574	-7.7		ZINC00051574	-7.7		ZINC00051574	-7.76
		ZINC00051593	-6.1		ZINC00051593	-6.1		ZINC00051593	-6.09
		ZINC00051628	-8.9		ZINC00051628	-8.9		ZINC00051628	-9.03
		ZINC00051648	-9.5		ZINC00051648	-9.5		ZINC00051648	-9.58
		ZINC00051666	-8.6		ZINC00051666	-8.6		ZINC00051666	-8.66
		ZINC00051757	-8.7		ZINC00051757	-8.7		ZINC00051757	-8.73
		ZINC00051837	-9.5		ZINC00051837	-9.5		ZINC00051837	-9.51
		ZINC00051923	-8.1		ZINC00051923	-8.3		ZINC00051923	-8.16
		ZINC00051924	-8.5		ZINC00051924	-8.7		ZINC00051924	-8.55
		ZINC00052126	-8.1		ZINC00052126	-8.1		ZINC00052126	-8.14
		ZINC00052127	-7.8		ZINC00052127	-7.8		ZINC00052127	-7.68
		ZINC00052128	-7.7		ZINC00052128	-7.7		ZINC00052128	-7.73
		ZINC00052137	-8.9		ZINC00052137	-9.1		ZINC00052137	-8.47
		ZINC00052138	-8.2		ZINC00052138	-8.5		ZINC00052138	-8.28
		ZINC00052257	-9.1		ZINC00052257	-9.1		ZINC00052257	-9.11
		ZINC00052258	-9.5		ZINC00052258	-9.5		ZINC00052258	-9.65
		ZINC00052263	-9.2		ZINC00052263	-9.4		ZINC00052263	-9.27
		ZINC00052328	-9.2		ZINC00052328	-9.2		ZINC00052328	-9.26
		ZINC00052424	-9.8		ZINC00052424	-9.1		ZINC00052424	-9.19
		ZINC00052440	-8		ZINC00052440	-8		ZINC00052440	-8.08
		ZINC00052479	-9.1		ZINC00052479	-9.1		ZINC00052479	-9.26
		ZINC00052498	-8.1		ZINC00052498	-7.9		ZINC00052498	-7.86
		ZINC00052499	-8.8		ZINC00052499	-8.8		ZINC00052499	-8.91
		ZINC00052598	-7		ZINC00052598	-7		ZINC00052598	-7.09
		ZINC00052601	-7.7		ZINC00052601	-7.8		ZINC00052601	-7.64
		ZINC00052604	-6.5		ZINC00052604	-6.6		ZINC00052604	-6.39
		ZINC00052605	-6.5		ZINC00052605	-6.7		ZINC00052605	-6.53
		ZINC00052623	-8.9		ZINC00052623	-8.9		ZINC00052623	-9.06
		ZINC00052715	-9.1		ZINC00052715	-9.1		ZINC00052715	-9.24
		ZINC00052969	-9.1		ZINC00052969	-9.1		ZINC00052969	-9.19
		ZINC00053012	-6.6		ZINC00053012	-6.6		ZINC00053012	-6.6
		ZINC00053074	-11.4		ZINC00053074	-11.3		ZINC00053074	-11.38
		ZINC00053246	-7.3		ZINC00053246	-7.3		ZINC00053246	-7.2
		ZINC00053263	-8.1		ZINC00053263	-8.1		ZINC00053263	-8.37
		ZINC00053283	-8.8		ZINC00053283	-8.8		ZINC00053283	-8.85
		ZINC00053284	-8.4		ZINC00053284	-8.4		ZINC00053284	-8.49
		ZINC00053356	-8.1		ZINC00053356	-8.3		ZINC00053356	-8.16
		ZINC00053359	-8.7		ZINC00053359	-8.7		ZINC00053359	-8.56
		ZINC00053537	-7.8		ZINC00053537	-7.8		ZINC00053537	-7.86
		ZINC00053661	-7.9		ZINC00053661	-7.9		ZINC00053661	-7.63
		ZINC00053711	-9.5		ZINC00053711	-9.6		ZINC00053711	-9.58
		ZINC00053750	-9.3		ZINC00053750	-8.7		ZINC00053750	-9.49
		ZINC00053776	-8.9		ZINC00053776	-9.2		ZINC00053776	-9.08
		ZINC00053818	-7.9		ZINC00053818	-7.9		ZINC00053818	-7.93
		ZINC00053903	-8.8		ZINC00053903	-8.8		ZINC00053903	-8.92
		ZINC00053904	-8.5		ZINC00053904	-8.5		ZINC00053904	-8.99
		ZINC00053963	-7.3		ZINC00053963	-7.3		ZINC00053963	-7.32
		ZINC00054290	-6.7		ZINC00054290	-6.9		ZINC00054290	-6.69
		ZINC00054291	-6.8		ZINC00054291	-6.9		ZINC00054291	-6.76
		ZINC00054337	-8		ZINC00054337	-7.9		ZINC00054337	-8
		ZINC00054338	-8.1		ZINC00054338	-8.1		ZINC00054338	-8.16
		ZINC00054469	-8.1		ZINC00054469	-8.1		ZINC00054469	-8.15
		ZINC00054505	-8.2		ZINC00054505	-8.3		ZINC00054505	-8.32
		ZINC00054567	-8.3		ZINC00054567	-8.3		ZINC00054567	-8.42
		ZINC00054667	-6.3		ZINC00054667	-6.3		ZINC00054667	-6.56
		ZINC00054763	-7.3		ZINC00054763	-7.3		ZINC00054763	-7.36
		ZINC00054829	-7.8		ZINC00054829	-7.8		ZINC00054829	-7.87
		ZINC00054839	-8.6		ZINC00054839	-8.6		ZINC00054839	-8.64
		ZINC00054877	-7.9		ZINC00054877	-7.9		ZINC00054877	-7.89
		ZINC00054898	-7.3		ZINC00054898	-7.5		ZINC00054898	-7.14
		ZINC00054917	-8.6		ZINC00054917	-8.8		ZINC00054917	-8.68
		ZINC00054918	-8.7		ZINC00054918	-9.4		ZINC00054918	-8.65
		ZINC00054924	-7.4		ZINC00054924	-7.6		ZINC00054924	-7.38
		ZINC00054953	-9.4		ZINC00054953	-9.4		ZINC00054953	-8.66
		ZINC00055043	-7.5		ZINC00055043	-7.5		ZINC00055043	-7.62
		ZINC00055133	-7.7		ZINC00055133	-7.7		ZINC00055133	-7.73
		ZINC00055171	-8.8		ZINC00055171	-8.8		ZINC00055171	-8.88
		ZINC00055174	-8.9		ZINC00055174	-8.9		ZINC00055174	-8.88
		ZINC00055438	-7.8		ZINC00055438	-7.8		ZINC00055438	-7.83
		ZINC00055502	-9.5		ZINC00055502	-9.5		ZINC00055502	-9.43
		ZINC00055597	-8.2		ZINC00055597	-8.5		ZINC00055597	-7.55
		ZINC00055604	-8.3		ZINC00055604	-8.3		ZINC00055604	-7.93
		ZINC00056177	-10.3		ZINC00056177	-10.3		ZINC00056177	-10.51
		ZINC00056350	-6.1		ZINC00056350	-6.5		ZINC00056350	-6.17
		ZINC00056392	-8		ZINC00056392	-8		ZINC00056392	-8.11
		ZINC00056393	-7.5		ZINC00056393	-7.7		ZINC00056393	-7.36
		ZINC00056394	-7.2		ZINC00056394	-7.4		ZINC00056394	-7.27
		ZINC00056395	-7.6		ZINC00056395	-8		ZINC00056395	-7.66
		ZINC00056398	-7.7		ZINC00056398	-7.8		ZINC00056398	-7.76
		ZINC00056399	-6.7		ZINC00056399	-7		ZINC00056399	-6.1
		ZINC00056400	-6.6		ZINC00056400	-7		ZINC00056400	-6.65
		ZINC00056401	-6.5		ZINC00056401	-6.8		ZINC00056401	-6.56
		ZINC00056402	-6.5		ZINC00056402	-6.8		ZINC00056402	-6.36
		ZINC00056406	-7.6		ZINC00056406	-7.7		ZINC00056406	-7.52
		ZINC00056407	-7.4		ZINC00056407	-7.5		ZINC00056407	-7.28
		ZINC00056408	-9.5		ZINC00056408	-10.5		ZINC00056408	-9.53
		ZINC00056410	-9.1		ZINC00056410	-10.1		ZINC00056410	-9.26
		ZINC00056412	-6.5		ZINC00056412	-6.5		ZINC00056412	-6.37
		ZINC00056414	-8.5		ZINC00056414	-8.9		ZINC00056414	-8.55
		ZINC00056419	-5.8		ZINC00056419	-5.8		ZINC00056419	-5.72
		ZINC00056426	-6.7		ZINC00056426	-7.4		ZINC00056426	-6.72
		ZINC00056427	-6.8		ZINC00056427	-6.8		ZINC00056427	-6.67
		ZINC00056431	-5.8		ZINC00056431	-5.8		ZINC00056431	-5.81
		ZINC00056433	-6.7		ZINC00056433	-6.7		ZINC00056433	-6.41
		ZINC00056434	-8.5		ZINC00056434	-9		ZINC00056434	-8.54
		ZINC00056438	-7.9		ZINC00056438	-7.9		ZINC00056438	-7.97
		ZINC00056439	-8.7		ZINC00056439	-8.7		ZINC00056439	-8.23
		ZINC00056445	-7.7		ZINC00056445	-7.9		ZINC00056445	-7.67
		ZINC00056446	-9.3		ZINC00056446	-9.5		ZINC00056446	-9.38
		ZINC00056456	-7.7		ZINC00056456	-7.7		ZINC00056456	-7.77
		ZINC00056459	-6.3		ZINC00056459	-6.8		ZINC00056459	-6.4
		ZINC00056460	-6.4		ZINC00056460	-6.8		ZINC00056460	-6.26
		ZINC00056462	-7.8		ZINC00056462	-7.8		ZINC00056462	-7.85
		ZINC00056463	-7.5		ZINC00056463	-7.5		ZINC00056463	-7.5
		ZINC00056466	-6.7		ZINC00056466	-6.7		ZINC00056466	-6.41
		ZINC00056468	-6.1		ZINC00056468	-6.2		ZINC00056468	-5.73
		ZINC00056472	-8.9		ZINC00056472	-9.7		ZINC00056472	-8.8
		ZINC00056474	-8.3		ZINC00056474	-9.1		ZINC00056474	-8.42
		ZINC00056492	-7.5		ZINC00056492	-7.7		ZINC00056492	-7.51
		ZINC00056494	-5.9		ZINC00056494	-5.9		ZINC00056494	-5.87
		ZINC00056495	-6.5		ZINC00056495	-6.5		ZINC00056495	-6.59
		ZINC00056496	-6.6		ZINC00056496	-6.6		ZINC00056496	-6.72
		ZINC00056497	-8		ZINC00056497	-8.2		ZINC00056497	-7.97
		ZINC00056507	-7.8		ZINC00056507	-7.8		ZINC00056507	-7.73
		ZINC00056509	-8.2		ZINC00056509	-8.2		ZINC00056509	-8.18
		ZINC00056510	-7.2		ZINC00056510	-7.2		ZINC00056510	-7.29
		ZINC00056520	-6.7		ZINC00056520	-6.7		ZINC00056520	-6.63
		ZINC00056523	-5.8		ZINC00056523	-5.8		ZINC00056523	-5.61
		ZINC00056524	-7.9		ZINC00056524	-8.1		ZINC00056524	-8
		ZINC00056527	-8.2		ZINC00056527	-8.2		ZINC00056527	-8.24
		ZINC00056534	-8.9		ZINC00056534	-8.9		ZINC00056534	-8.99
		ZINC00056535	-8.3		ZINC00056535	-8.3		ZINC00056535	-8.24
		ZINC00056540	-7.2		ZINC00056540	-7.2		ZINC00056540	-7.26
		ZINC00056545	-7.9		ZINC00056545	-7.9		ZINC00056545	-8.04
		ZINC00056550	-6.5		ZINC00056550	-6.5		ZINC00056550	-6.06
		ZINC00056552	-7		ZINC00056552	-7		ZINC00056552	-6.97
		ZINC00056555	-8.5		ZINC00056555	-8.6		ZINC00056555	-8.39
		ZINC00056556	-8		ZINC00056556	-8.2		ZINC00056556	-8
		ZINC00056558	-8		ZINC00056558	-8		ZINC00056558	-7.99
		ZINC00056559	-7.6		ZINC00056559	-7.6		ZINC00056559	-7.64
		ZINC00056568	-6.9		ZINC00056568	-6.8		ZINC00056568	-6.71
		ZINC00056570	-8.2		ZINC00056570	-8.4		ZINC00056570	-8.21
		ZINC00056577	-7.6		ZINC00056577	-7.6		ZINC00056577	-7.62
		ZINC00056582	-8.9		ZINC00056582	-9.2		ZINC00056582	-9.04
		ZINC00056584	-9.2		ZINC00056584	-10.2		ZINC00056584	-9.35
		ZINC00056609	-6.3		ZINC00056609	-6.5		ZINC00056609	-6.09
		ZINC00056610	-8.5		ZINC00056610	-8.9		ZINC00056610	-8.43
		ZINC00056613	-6.9		ZINC00056613	-6.9		ZINC00056613	-6.49
		ZINC00056614	-6.7		ZINC00056614	-6.7		ZINC00056614	-6.56
		ZINC00056625	-6.3		ZINC00056625	-6.7		ZINC00056625	-6.1
		ZINC00056626	-6.3		ZINC00056626	-6.6		ZINC00056626	-6.09
		ZINC00056627	-7.2		ZINC00056627	-7.2		ZINC00056627	-7.22
		ZINC00056643	-8.2		ZINC00056643	-8.2		ZINC00056643	-8.37
		ZINC00056645	-6.9		ZINC00056645	-7		ZINC00056645	-6.77
		ZINC00056646	-7.1		ZINC00056646	-7.1		ZINC00056646	-6.99
		ZINC00056647	-7.4		ZINC00056647	-7.4		ZINC00056647	-7.48
		ZINC00056648	-6.7		ZINC00056648	-6.7		ZINC00056648	-5.98
		ZINC00056650	-8.1		ZINC00056650	-8.1		ZINC00056650	-8.15
		ZINC00056652	-6.7		ZINC00056652	-7.2		ZINC00056652	-6.69
		ZINC00056653	-6.6		ZINC00056653	-7.1		ZINC00056653	-6.49
		ZINC00056654	-7.7		ZINC00056654	-7.7		ZINC00056654	-7.77
		ZINC00056655	-6.1		ZINC00056655	-6.6		ZINC00056655	-6.04
		ZINC00056656	-6.2		ZINC00056656	-6.6		ZINC00056656	-6.06
		ZINC00056657	-5.5		ZINC00056657	-5.9		ZINC00056657	-5.42
		ZINC00056658	-7.7		ZINC00056658	-7.9		ZINC00056658	-7.5
		ZINC00056659	-7.6		ZINC00056659	-7.8		ZINC00056659	-7.72
		ZINC00056670	-7.7		ZINC00056670	-7.7		ZINC00056670	-7.8
		ZINC00056673	-7.9		ZINC00056673	-7.8		ZINC00056673	-7.92
		ZINC00056676	-7.7		ZINC00056676	-7.7		ZINC00056676	-7.74
		ZINC00056684	-8		ZINC00056684	-8.2		ZINC00056684	-7.76
		ZINC00056685	-8		ZINC00056685	-8.3		ZINC00056685	-7.85
		ZINC00056687	-7.7		ZINC00056687	-8.1		ZINC00056687	-7.81
		ZINC00056702	-6.8		ZINC00056702	-7.3		ZINC00056702	-6.78
		ZINC00056707	-7.9		ZINC00056707	-8.3		ZINC00056707	-8.01
		ZINC00056708	-7.5		ZINC00056708	-7.9		ZINC00056708	-7.26
		ZINC00056721	-6.7		ZINC00056721	-6.8		ZINC00056721	-6.58
		ZINC00056751	-8.2		ZINC00056751	-8.7		ZINC00056751	-8.4
		ZINC00056753	-6.7		ZINC00056753	-6.8		ZINC00056753	-6.58
		ZINC00056756	-8.1		ZINC00056756	-8.1		ZINC00056756	-7.99
		ZINC00056757	-7.8		ZINC00056757	-7.9		ZINC00056757	-7.81
		ZINC00056758	-7.7		ZINC00056758	-7.7		ZINC00056758	-7.86
		ZINC00056759	-8.1		ZINC00056759	-8		ZINC00056759	-7.99
		ZINC00056761	-7.7		ZINC00056761	-8		ZINC00056761	-7.24
		ZINC00056768	-8.4		ZINC00056768	-8.4		ZINC00056768	-8.25
		ZINC00056769	-8.1		ZINC00056769	-8		ZINC00056769	-7.88
		ZINC00056770	-8.2		ZINC00056770	-8.1		ZINC00056770	-8.15
		ZINC00056771	-8		ZINC00056771	-8		ZINC00056771	-7.97
		ZINC00056772	-8		ZINC00056772	-8		ZINC00056772	-7.92
		ZINC00056773	-7.9		ZINC00056773	-8		ZINC00056773	-7.99
		ZINC00056782	-8.2		ZINC00056782	-8.3		ZINC00056782	-8.22
		ZINC00056783	-8.2		ZINC00056783	-8.3		ZINC00056783	-8.2
		ZINC00056792	-9		ZINC00056792	-9.2		ZINC00056792	-9.07
		ZINC00056794	-8.6		ZINC00056794	-8.8		ZINC00056794	-8.73
		ZINC00056819	-6		ZINC00056819	-6		ZINC00056819	-5.67
		ZINC00056820	-8.5		ZINC00056820	-8.5		ZINC00056820	-8.57
		ZINC00056827	-7.1		ZINC00056827	-7.5		ZINC00056827	-7.03
		ZINC00056843	-6.2		ZINC00056843	-6.2		ZINC00056843	-6.24
		ZINC00056855	-6.3		ZINC00056855	-6.3		ZINC00056855	-5.86
		ZINC00056863	-6.3		ZINC00056863	-6.3		ZINC00056863	-6.32
		ZINC00056879	-8.3		ZINC00056879	-8.5		ZINC00056879	-8.25
		ZINC00056949	-7.4		ZINC00056949	-7.4		ZINC00056949	-7.34
		ZINC00056963	-7.4		ZINC00056963	-7.4		ZINC00056963	-7.38
		ZINC00056964	-8.2		ZINC00056964	-8.6		ZINC00056964	-8.12
		ZINC00056973	-8.9		ZINC00056973	-9.2		ZINC00056973	-8.98
		ZINC00056981	-7.4		ZINC00056981	-7.4		ZINC00056981	-7.37
		ZINC00056982	-7.1		ZINC00056982	-7.1		ZINC00056982	-7
		ZINC00056986	-7.3		ZINC00056986	-7.5		ZINC00056986	-7.17
		ZINC00056996	-7.1		ZINC00056996	-7.1		ZINC00056996	-7.25
		ZINC00056998	-7		ZINC00056998	-7		ZINC00056998	-7.05
		ZINC00056999	-7.3		ZINC00056999	-7.3		ZINC00056999	-7.31
		ZINC00057000	-5.9		ZINC00057000	-6.1		ZINC00057000	-5.98
		ZINC00057001	-5.9		ZINC00057001	-6		ZINC00057001	-5.9
		ZINC00057002	-5.7		ZINC00057002	-5.9		ZINC00057002	-5.56
		ZINC00057008	-7.4		ZINC00057008	-7.6		ZINC00057008	-6.91
		ZINC00057029	-8.8		ZINC00057029	-9.2		ZINC00057029	-8.86
		ZINC00057058	-6.7		ZINC00057058	-7		ZINC00057058	-6.64
		ZINC00057060	-7.6		ZINC00057060	-7.6		ZINC00057060	-7.43
		ZINC00057062	-6.6		ZINC00057062	-6.8		ZINC00057062	-6.58
		ZINC00057105	-7.8		ZINC00057105	-8.2		ZINC00057105	-8.03
		ZINC00057115	-6.6		ZINC00057115	-6.6		ZINC00057115	-7.53
		ZINC00057125	-8.2		ZINC00057125	-8.8		ZINC00057125	-7.56
		ZINC00057131	-7.7		ZINC00057131	-7.9		ZINC00057131	-7.68
		ZINC00057132	-7.4		ZINC00057132	-7.6		ZINC00057132	-7.5
		ZINC00057138	-8.2		ZINC00057138	-8		ZINC00057138	-8.04
		ZINC00057143	-6.6		ZINC00057143	-6.5		ZINC00057143	-6.46
		ZINC00057146	-6.4		ZINC00057146	-6.6		ZINC00057146	-6.23
		ZINC00057147	-6.6		ZINC00057147	-6.6		ZINC00057147	-6.29
		ZINC00057148	-7.9		ZINC00057148	-7.9		ZINC00057148	-7.94
		ZINC00057152	-7.2		ZINC00057152	-7.2		ZINC00057152	-7.17
		ZINC00057156	-7.6		ZINC00057156	-7.8		ZINC00057156	-7.6
		ZINC00057157	-7.4		ZINC00057157	-7.6		ZINC00057157	-7.41
		ZINC00057161	-7.1		ZINC00057161	-7.1		ZINC00057161	-7.08
		ZINC00057162	-7.5		ZINC00057162	-7.5		ZINC00057162	-7.5
		ZINC00057163	-6.9		ZINC00057163	-7.1		ZINC00057163	-6.86
		ZINC00057164	-7		ZINC00057164	-7		ZINC00057164	-7.18
		ZINC00057165	-5.9		ZINC00057165	-6		ZINC00057165	-5.65
		ZINC00057166	-7.4		ZINC00057166	-7.4		ZINC00057166	-6.64
		ZINC00057170	-6.2		ZINC00057170	-6.2		ZINC00057170	-5.85
		ZINC00057171	-6.4		ZINC00057171	-6.5		ZINC00057171	-6.34
		ZINC00057173	-7.9		ZINC00057173	-7.9		ZINC00057173	-7.75
		ZINC00057175	-6.3		ZINC00057175	-6.5		ZINC00057175	-6.42
		ZINC00057183	-8.1		ZINC00057183	-8.4		ZINC00057183	-8.16
		ZINC00057184	-8		ZINC00057184	-8.2		ZINC00057184	-8.08
		ZINC00057191	-6.9		ZINC00057191	-7.3		ZINC00057191	-6.89
		ZINC00057198	-8.6		ZINC00057198	-8.6		ZINC00057198	-8.5
		ZINC00057201	-7.8		ZINC00057201	-8		ZINC00057201	-7.74
		ZINC00057202	-7.6		ZINC00057202	-7.8		ZINC00057202	-7.3
		ZINC00057204	-7.4		ZINC00057204	-7.3		ZINC00057204	-7.41
		ZINC00057206	-7.4		ZINC00057206	-7.4		ZINC00057206	-7.35
		ZINC00057208	-6.3		ZINC00057208	-6.5		ZINC00057208	-6.14
		ZINC00057209	-6.7		ZINC00057209	-6.8		ZINC00057209	-6.79
		ZINC00057210	-6.3		ZINC00057210	-6.5		ZINC00057210	-6.36
		ZINC00057211	-6.7		ZINC00057211	-6.9		ZINC00057211	-6.54
		ZINC00057243	-7.6		ZINC00057243	-7.8		ZINC00057243	-7.62
		ZINC00057244	-7.7		ZINC00057244	-7.8		ZINC00057244	-7.67
		ZINC00057246	-7.9		ZINC00057246	-7.9		ZINC00057246	-7.92
		ZINC00057247	-7.9		ZINC00057247	-7.9		ZINC00057247	-7.67
		ZINC00057249	-6.8		ZINC00057249	-6.8		ZINC00057249	-6.82
		ZINC00057253	-7.2		ZINC00057253	-7.4		ZINC00057253	-7.27
		ZINC00057254	-7.2		ZINC00057254	-7.4		ZINC00057254	-7.3
		ZINC00057255	-9.5		ZINC00057255	-10		ZINC00057255	-9.64
		ZINC00057256	-6.7		ZINC00057256	-7.3		ZINC00057256	-6.61
		ZINC00057260	-8.3		ZINC00057260	-8.3		ZINC00057260	-8.32
		ZINC00057261	-7		ZINC00057261	-7.3		ZINC00057261	-6.79
		ZINC00057262	-6.7		ZINC00057262	-7.1		ZINC00057262	-6.68
		ZINC00057276	-8.3		ZINC00057276	-8.9		ZINC00057276	-8.3
		ZINC00057277	-9.4		ZINC00057277	-9.4		ZINC00057277	-9.28
		ZINC00057278	-8.7		ZINC00057278	-9.3		ZINC00057278	-8.67
		ZINC00057279	-7.5		ZINC00057279	-7.7		ZINC00057279	-7.44
		ZINC00057281	-8.3		ZINC00057281	-8.2		ZINC00057281	-8.43
		ZINC00057287	-6.4		ZINC00057287	-6.4		ZINC00057287	-6.49
		ZINC00057288	-6.4		ZINC00057288	-6.4		ZINC00057288	-6.16
		ZINC00057290	-6		ZINC00057290	-6.5		ZINC00057290	-5.92
		ZINC00057291	-6.4		ZINC00057291	-6.3		ZINC00057291	-5.9
		ZINC00057292	-5.9		ZINC00057292	-6.1		ZINC00057292	-6.15
		ZINC00057298	-7.8		ZINC00057298	-8.2		ZINC00057298	-7.9
		ZINC00057299	-6.8		ZINC00057299	-7.1		ZINC00057299	-6.23
		ZINC00057300	-6.3		ZINC00057300	-6.6		ZINC00057300	-6.3
		ZINC00057302	-7.3		ZINC00057302	-7.5		ZINC00057302	-7.29
		ZINC00057310	-9.6		ZINC00057310	-9.6		ZINC00057310	-9.77
		ZINC00057313	-8.3		ZINC00057313	-8.3		ZINC00057313	-8.54
		ZINC00057324	-8.2		ZINC00057324	-8.2		ZINC00057324	-8.23
		ZINC00057328	-7.5		ZINC00057328	-7.7		ZINC00057328	-7.52
		ZINC00057340	-6.2		ZINC00057340	-6.3		ZINC00057340	-6.01
		ZINC00057341	-6.3		ZINC00057341	-6.5		ZINC00057341	-6.17
		ZINC00057342	-8.1		ZINC00057342	-8.3		ZINC00057342	-8.24
		ZINC00057344	-7.6		ZINC00057344	-7.8		ZINC00057344	-7.51
		ZINC00057347	-6.6		ZINC00057347	-6.7		ZINC00057347	-6.31
		ZINC00057348	-6.3		ZINC00057348	-6.5		ZINC00057348	-6.34
		ZINC00057358	-6.3		ZINC00057358	-6.4		ZINC00057358	-6.13
		ZINC00057367	-7.1		ZINC00057367	-7.1		ZINC00057367	-7.13
		ZINC00057368	-6.5		ZINC00057368	-6.5		ZINC00057368	-6.36
		ZINC00057378	-7.2		ZINC00057378	-7.2		ZINC00057378	-7.22
		ZINC00057379	-7.9		ZINC00057379	-7.9		ZINC00057379	-7.9
		ZINC00057380	-7.5		ZINC00057380	-7.6		ZINC00057380	-7.78
		ZINC00057382	-6		ZINC00057382	-6.4		ZINC00057382	-5.94
		ZINC00057384	-7.9		ZINC00057384	-8.1		ZINC00057384	-7.92
		ZINC00057389	-6.9		ZINC00057389	-6.9		ZINC00057389	-6.94
		ZINC00057390	-7		ZINC00057390	-7		ZINC00057390	-6.94
		ZINC00057391	-7.3		ZINC00057391	-7.3		ZINC00057391	-7.25
		ZINC00057400	-7.6		ZINC00057400	-7.6		ZINC00057400	-7.59
		ZINC00057401	-7.3		ZINC00057401	-7.3		ZINC00057401	-7.21
		ZINC00057406	-6		ZINC00057406	-6.3		ZINC00057406	-5.93
		ZINC00057407	-6		ZINC00057407	-6.2		ZINC00057407	-5.79
		ZINC00057408	-6.1		ZINC00057408	-6.4		ZINC00057408	-5.78
		ZINC00057409	-6.2		ZINC00057409	-6.5		ZINC00057409	-5.55
		ZINC00057411	-7.2		ZINC00057411	-7.7		ZINC00057411	-6.86
		ZINC00057412	-6.8		ZINC00057412	-6.8		ZINC00057412	-6.77
		ZINC00057416	-6.7		ZINC00057416	-7.3		ZINC00057416	-6.59
		ZINC00057417	-7.7		ZINC00057417	-7.6		ZINC00057417	-7.64
		ZINC00057421	-8.3		ZINC00057421	-8.2		ZINC00057421	-8.22
		ZINC00057435	-7.6		ZINC00057435	-7.7		ZINC00057435	-7.65
		ZINC00057438	-5.2		ZINC00057438	-5.3		ZINC00057438	-4.99
		ZINC00057439	-8.4		ZINC00057439	-8.6		ZINC00057439	-7.39
		ZINC00057455	-7.3		ZINC00057455	-7.5		ZINC00057455	-7.34
		ZINC00057461	-7.5		ZINC00057461	-7.5		ZINC00057461	-7.52
		ZINC00057462	-7		ZINC00057462	-7.1		ZINC00057462	-6.76
		ZINC00057464	-7.4		ZINC00057464	-7.8		ZINC00057464	-7.45
		ZINC00057465	-8.4		ZINC00057465	-8.5		ZINC00057465	-8.39
		ZINC00057466	-7.9		ZINC00057466	-7.9		ZINC00057466	-7.83
		ZINC00057467	-6.4		ZINC00057467	-6.5		ZINC00057467	-6.32
		ZINC00057468	-6.4		ZINC00057468	-6.6		ZINC00057468	-6.46
		ZINC00057474	-8.4		ZINC00057474	-8.4		ZINC00057474	-8.26
		ZINC00057476	-8.6		ZINC00057476	-8.5		ZINC00057476	-8.6
		ZINC00057480	-8.1		ZINC00057480	-8.8		ZINC00057480	-7.68
		ZINC00057481	-7.9		ZINC00057481	-8.4		ZINC00057481	-7.63
		ZINC00057482	-8.1		ZINC00057482	-8.1		ZINC00057482	-8.1
		ZINC00057483	-8.2		ZINC00057483	-8.7		ZINC00057483	-8.29
		ZINC00057490	-8.3		ZINC00057490	-8.5		ZINC00057490	-8.29
		ZINC00057493	-7		ZINC00057493	-7.2		ZINC00057493	-6.62
		ZINC00057494	-7.6		ZINC00057494	-7.8		ZINC00057494	-7.57
		ZINC00057498	-6.1		ZINC00057498	-6.1		ZINC00057498	-6.17
		ZINC00057501	-7.4		ZINC00057501	-7.6		ZINC00057501	-7.24
		ZINC00057503	-7.6		ZINC00057503	-7.6		ZINC00057503	-7.53
		ZINC00057504	-7.8		ZINC00057504	-7.5		ZINC00057504	-7.63
		ZINC00057507	-7.1		ZINC00057507	-7.3		ZINC00057507	-7
		ZINC00057508	-7.1		ZINC00057508	-7.4		ZINC00057508	-6.95
		ZINC00057512	-8		ZINC00057512	-8		ZINC00057512	-7.97
		ZINC00057513	-6.4		ZINC00057513	-6.4		ZINC00057513	-6.36
		ZINC00057519	-7.8		ZINC00057519	-7.8		ZINC00057519	-7.89
		ZINC00057520	-7.3		ZINC00057520	-8		ZINC00057520	-8.01
		ZINC00057521	-6.6		ZINC00057521	-6.8		ZINC00057521	-6.6
		ZINC00057524	-6.9		ZINC00057524	-6.9		ZINC00057524	-6.84
		ZINC00057528	-7.8		ZINC00057528	-8.2		ZINC00057528	-8.53
		ZINC00057530	-8.5		ZINC00057530	-8.5		ZINC00057530	-8.2
		ZINC00057531	-8.6		ZINC00057531	-8.6		ZINC00057531	-8.62
		ZINC00057532	-7.1		ZINC00057532	-7.2		ZINC00057532	-7.1
		ZINC00057533	-7.3		ZINC00057533	-7.5		ZINC00057533	-7.24
		ZINC00057534	-7.6		ZINC00057534	-7.6		ZINC00057534	-7.76
		ZINC00057537	-7.4		ZINC00057537	-7.4		ZINC00057537	-7.38
		ZINC00057541	-7.4		ZINC00057541	-7.4		ZINC00057541	-7.25
		ZINC00057542	-6.3		ZINC00057542	-6.6		ZINC00057542	-6.25
		ZINC00057544	-8.2		ZINC00057544	-8.4		ZINC00057544	-8.27
		ZINC00057545	-5.9		ZINC00057545	-6.1		ZINC00057545	-5.32
		ZINC00057551	-6.5		ZINC00057551	-6.5		ZINC00057551	-6.45
		ZINC00057552	-6.6		ZINC00057552	-6.6		ZINC00057552	-6.72
		ZINC00057566	-6.1		ZINC00057566	-6.1		ZINC00057566	-5.94
		ZINC00057568	-6.6		ZINC00057568	-6.6		ZINC00057568	-6.72
		ZINC00057569	-6.3		ZINC00057569	-6.2		ZINC00057569	-6.41
		ZINC00057585	-6.4		ZINC00057585	-6.4		ZINC00057585	-6.38
		ZINC00057587	-7.5		ZINC00057587	-7.4		ZINC00057587	-7.23
		ZINC00057588	-8.4		ZINC00057588	-8.4		ZINC00057588	-8.45
		ZINC00057614	-8		ZINC00057614	-8.2		ZINC00057614	-8.01
		ZINC00057631	-6.8		ZINC00057631	-7.5		ZINC00057631	-6.81
		ZINC00057633	-6.4		ZINC00057633	-6.3		ZINC00057633	-6.38
		ZINC00057637	-6.9		ZINC00057637	-6.9		ZINC00057637	-6.78
		ZINC00057638	-6.7		ZINC00057638	-6.7		ZINC00057638	-6.53
		ZINC00057640	-8.6		ZINC00057640	-8.6		ZINC00057640	-8.47
		ZINC00057641	-8.7		ZINC00057641	-8.7		ZINC00057641	-8.81
		ZINC00057645	-10.1		ZINC00057645	-10.1		ZINC00057645	-10.23
		ZINC00057646	-9.3		ZINC00057646	-9.3		ZINC00057646	-9.29
		ZINC00057647	-9		ZINC00057647	-9.5		ZINC00057647	-9.04
		ZINC00057648	-9.2		ZINC00057648	-9.7		ZINC00057648	-9.2
		ZINC00057651	-9.1		ZINC00057651	-9.6		ZINC00057651	-9.09
		ZINC00057652	-9.3		ZINC00057652	-9.8		ZINC00057652	-9.41
		ZINC00057654	-9		ZINC00057654	-9.5		ZINC00057654	-9
		ZINC00057655	-9.2		ZINC00057655	-9.7		ZINC00057655	-9.25
		ZINC00057656	-9.6		ZINC00057656	-10.1		ZINC00057656	-9.64
		ZINC00057657	-9.1		ZINC00057657	-9.6		ZINC00057657	-9.26
		ZINC00057658	-9.4		ZINC00057658	-10		ZINC00057658	-9.58
		ZINC00057659	-9.5		ZINC00057659	-10		ZINC00057659	-9.59
		ZINC00057660	-8.4		ZINC00057660	-8.4		ZINC00057660	-8.55
		ZINC00057661	-8.6		ZINC00057661	-8.6		ZINC00057661	-8.63
		ZINC00057662	-8.5		ZINC00057662	-8.5		ZINC00057662	-8.52
		ZINC00057663	-8.2		ZINC00057663	-8.1		ZINC00057663	-8.24
		ZINC00057664	-9		ZINC00057664	-9		ZINC00057664	-8.96
		ZINC00057665	-8.9		ZINC00057665	-8.9		ZINC00057665	-8.86
		ZINC00057666	-8.4		ZINC00057666	-8.5		ZINC00057666	-8.45
		ZINC00057667	-8.9		ZINC00057667	-8.9		ZINC00057667	-8.89
		ZINC00057668	-9.2		ZINC00057668	-9.2		ZINC00057668	-9.27
		ZINC00057669	-9.1		ZINC00057669	-9.1		ZINC00057669	-9.1
		ZINC00057670	-9.2		ZINC00057670	-9.2		ZINC00057670	-9.31
		ZINC00057671	-8.9		ZINC00057671	-8.9		ZINC00057671	-8.98
		ZINC00057672	-9		ZINC00057672	-9		ZINC00057672	-9.03
		ZINC00057673	-10.5		ZINC00057673	-10.5		ZINC00057673	-10.58
		ZINC00057674	-9.2		ZINC00057674	-9.2		ZINC00057674	-9.3
		ZINC00057675	-9.5		ZINC00057675	-9.5		ZINC00057675	-9.56
		ZINC00057676	-9		ZINC00057676	-9.3		ZINC00057676	-9.11
		ZINC00057677	-9.3		ZINC00057677	-9.6		ZINC00057677	-9.42
		ZINC00057678	-9.2		ZINC00057678	-9.4		ZINC00057678	-9.22
		ZINC00057679	-9.4		ZINC00057679	-9.7		ZINC00057679	-9.48
		ZINC00057680	-8.8		ZINC00057680	-9		ZINC00057680	-8.65
		ZINC00057681	-9		ZINC00057681	-9.1		ZINC00057681	-9.23
		ZINC00057682	-9.6		ZINC00057682	-9.6		ZINC00057682	-9.41
		ZINC00057683	-9.3		ZINC00057683	-9.3		ZINC00057683	-9.36
		ZINC00057684	-9.2		ZINC00057684	-9.4		ZINC00057684	-9.19
		ZINC00057685	-9.1		ZINC00057685	-9.3		ZINC00057685	-9.09
		ZINC00057686	-8.9		ZINC00057686	-9.1		ZINC00057686	-8.84
		ZINC00057687	-9.3		ZINC00057687	-9.5		ZINC00057687	-9.36
		ZINC00057688	-9.3		ZINC00057688	-9.5		ZINC00057688	-9.4
		ZINC00057689	-9		ZINC00057689	-9		ZINC00057689	-9.14
		ZINC00057690	-10.6		ZINC00057690	-10.6		ZINC00057690	-10.77
		ZINC00057691	-10.2		ZINC00057691	-10.2		ZINC00057691	-10.27
		ZINC00057692	-10.6		ZINC00057692	-10.6		ZINC00057692	-10.69
		ZINC00057693	-9.3		ZINC00057693	-9.3		ZINC00057693	-9.42
		ZINC00057694	-9.6		ZINC00057694	-9.5		ZINC00057694	-9.65
		ZINC00057695	-9.7		ZINC00057695	-10.5		ZINC00057695	-9.79
		ZINC00057697	-7.6		ZINC00057697	-7.8		ZINC00057697	-7.67
		ZINC00057719	-7.6		ZINC00057719	-7.6		ZINC00057719	-7.63
		ZINC00057720	-7.4		ZINC00057720	-7.4		ZINC00057720	-7.44
		ZINC00057721	-8.3		ZINC00057721	-8.4		ZINC00057721	-8.41
		ZINC00057722	-7.6		ZINC00057722	-7.7		ZINC00057722	-7.54
		ZINC00057723	-8.3		ZINC00057723	-8.3		ZINC00057723	-8.44
		ZINC00057724	-7.8		ZINC00057724	-7.8		ZINC00057724	-7.81
		ZINC00057725	-7.9		ZINC00057725	-7.9		ZINC00057725	-7.92
		ZINC00057726	-7.7		ZINC00057726	-7.7		ZINC00057726	-7.79
		ZINC00057727	-7.5		ZINC00057727	-7.5		ZINC00057727	-7.55
		ZINC00057728	-7.7		ZINC00057728	-7.7		ZINC00057728	-7.75
		ZINC00057729	-7.5		ZINC00057729	-7.5		ZINC00057729	-7.43
		ZINC00057731	-8		ZINC00057731	-8		ZINC00057731	-8.08
		ZINC00057733	-7.6		ZINC00057733	-7.9		ZINC00057733	-7.68
		ZINC00057734	-7.6		ZINC00057734	-7.6		ZINC00057734	-7.68
		ZINC00057735	-7.4		ZINC00057735	-7.4		ZINC00057735	-7.46
		ZINC00057737	-8.3		ZINC00057737	-8.3		ZINC00057737	-8.36
		ZINC00057738	-7.9		ZINC00057738	-7.9		ZINC00057738	-7.96
		ZINC00057739	-7.5		ZINC00057739	-7.5		ZINC00057739	-7.49
		ZINC00057740	-8		ZINC00057740	-8		ZINC00057740	-8.08
		ZINC00057743	-7.3		ZINC00057743	-7.3		ZINC00057743	-7.24
		ZINC00057744	-7.7		ZINC00057744	-7.7		ZINC00057744	-8.01
		ZINC00057745	-8.4		ZINC00057745	-8.4		ZINC00057745	-8.45
		ZINC00057747	-8.9		ZINC00057747	-8.9		ZINC00057747	-9.04
		ZINC00057748	-8.2		ZINC00057748	-8.4		ZINC00057748	-8.28
		ZINC00057749	-8.1		ZINC00057749	-8.3		ZINC00057749	-8.19
		ZINC00057750	-9.3		ZINC00057750	-9.8		ZINC00057750	-9.39
		ZINC00057751	-9		ZINC00057751	-9		ZINC00057751	-9.07
		ZINC00057752	-8.8		ZINC00057752	-9.5		ZINC00057752	-8.89
		ZINC00057753	-7.4		ZINC00057753	-7.8		ZINC00057753	-7.45
		ZINC00057754	-7		ZINC00057754	-7		ZINC00057754	-7.03
		ZINC00057755	-8.4		ZINC00057755	-8.6		ZINC00057755	-8.76
		ZINC00057756	-9.4		ZINC00057756	-10.4		ZINC00057756	-9.42
		ZINC00057757	-9.2		ZINC00057757	-10		ZINC00057757	-9.36
		ZINC00057758	-8.6		ZINC00057758	-8.6		ZINC00057758	-8.6
		ZINC00057759	-8.7		ZINC00057759	-8.7		ZINC00057759	-8.77
		ZINC00057760	-8.5		ZINC00057760	-8.5		ZINC00057760	-8.53
		ZINC00057761	-8.6		ZINC00057761	-8.7		ZINC00057761	-8.66
		ZINC00057762	-8.6		ZINC00057762	-8.6		ZINC00057762	-8.44
		ZINC00057763	-9.2		ZINC00057763	-9.2		ZINC00057763	-9.21
		ZINC00057764	-8.5		ZINC00057764	-8.5		ZINC00057764	-8.36
		ZINC00057765	-8.4		ZINC00057765	-8.4		ZINC00057765	-8.3
		ZINC00057767	-8.7		ZINC00057767	-8.9		ZINC00057767	-8.73
		ZINC00057768	-9.5		ZINC00057768	-9.7		ZINC00057768	-9.55
		ZINC00057769	-9		ZINC00057769	-9		ZINC00057769	-9
		ZINC00057770	-8		ZINC00057770	-8.1		ZINC00057770	-7.53
		ZINC00057771	-8.6		ZINC00057771	-8.8		ZINC00057771	-7.57
		ZINC00057772	-8.6		ZINC00057772	-8.6		ZINC00057772	-8.73
		ZINC00057774	-8.3		ZINC00057774	-8.5		ZINC00057774	-8.24
		ZINC00057775	-8.8		ZINC00057775	-8.8		ZINC00057775	-8.89
		ZINC00057776	-9.2		ZINC00057776	-9.2		ZINC00057776	-9.37
		ZINC00057777	-8		ZINC00057777	-8		ZINC00057777	-8.14
		ZINC00057778	-8.8		ZINC00057778	-8.8		ZINC00057778	-8.81
		ZINC00057779	-8.9		ZINC00057779	-8.9		ZINC00057779	-8.96
		ZINC00057780	-8.8		ZINC00057780	-8.8		ZINC00057780	-8.83
		ZINC00057781	-8.8		ZINC00057781	-8.8		ZINC00057781	-8.87
		ZINC00057784	-9.3		ZINC00057784	-9.3		ZINC00057784	-9.34
		ZINC00057785	-9.6		ZINC00057785	-9.5		ZINC00057785	-9.61
		ZINC00057789	-9.6		ZINC00057789	-9.6		ZINC00057789	-9.69
		ZINC00057790	-9.5		ZINC00057790	-9.5		ZINC00057790	-9.6
		ZINC00057791	-7.8		ZINC00057791	-7.8		ZINC00057791	-7.85
		ZINC00057792	-8.6		ZINC00057792	-8.8		ZINC00057792	-7.73
		ZINC00057793	-7.5		ZINC00057793	-7.5		ZINC00057793	-7.66
		ZINC00057795	-8.8		ZINC00057795	-9.1		ZINC00057795	-8.94
		ZINC00057796	-7.6		ZINC00057796	-7.7		ZINC00057796	-7.41
		ZINC00057797	-7.7		ZINC00057797	-7.7		ZINC00057797	-7.64
		ZINC00057798	-9.6		ZINC00057798	-9.5		ZINC00057798	-9.66
		ZINC00057799	-8		ZINC00057799	-8.4		ZINC00057799	-8.02
		ZINC00057801	-7.9		ZINC00057801	-7.9		ZINC00057801	-7.88
		ZINC00057802	-8.3		ZINC00057802	-8.4		ZINC00057802	-8.39
		ZINC00057803	-8.1		ZINC00057803	-8.1		ZINC00057803	-8.2
		ZINC00057804	-7.7		ZINC00057804	-7.7		ZINC00057804	-7.73
		ZINC00057806	-7.4		ZINC00057806	-7.6		ZINC00057806	-7.4
		ZINC00057807	-9.2		ZINC00057807	-9.2		ZINC00057807	-9.32
		ZINC00057808	-9		ZINC00057808	-9		ZINC00057808	-9.18
		ZINC00057809	-7.9		ZINC00057809	-7.8		ZINC00057809	-7.89
		ZINC00057810	-9		ZINC00057810	-9.2		ZINC00057810	-9.1
		ZINC00057811	-8.9		ZINC00057811	-9.1		ZINC00057811	-8.35
		ZINC00057812	-8.2		ZINC00057812	-8.2		ZINC00057812	-8.31
		ZINC00057813	-7.4		ZINC00057813	-7.4		ZINC00057813	-7.48
		ZINC00057814	-8.3		ZINC00057814	-8.5		ZINC00057814	-8.47
		ZINC00057815	-8.9		ZINC00057815	-8.9		ZINC00057815	-8.44
		ZINC00057817	-9.7		ZINC00057817	-10		ZINC00057817	-9.95
		ZINC00057818	-9.6		ZINC00057818	-9.4		ZINC00057818	-9.65
		ZINC00057820	-8.9		ZINC00057820	-8.9		ZINC00057820	-8.69
		ZINC00057821	-7.8		ZINC00057821	-7.8		ZINC00057821	-7.86
		ZINC00057822	-8.8		ZINC00057822	-9		ZINC00057822	-9.12
		ZINC00057823	-8.8		ZINC00057823	-9.1		ZINC00057823	-8.91
		ZINC00057824	-8.9		ZINC00057824	-9.2		ZINC00057824	-9.04
		ZINC00057825	-9.2		ZINC00057825	-9.5		ZINC00057825	-9.39
		ZINC00057826	-8.8		ZINC00057826	-9		ZINC00057826	-8.87
		ZINC00057827	-9		ZINC00057827	-9.2		ZINC00057827	-9.1
		ZINC00057828	-8		ZINC00057828	-8		ZINC00057828	-8.01
		ZINC00057829	-8.8		ZINC00057829	-8.8		ZINC00057829	-8.84
		ZINC00057831	-9		ZINC00057831	-9		ZINC00057831	-9.02
		ZINC00057832	-9.5		ZINC00057832	-9.5		ZINC00057832	-9.62
		ZINC00057833	-7.2		ZINC00057833	-7.2		ZINC00057833	-7.18
		ZINC00057834	-8.4		ZINC00057834	-8.6		ZINC00057834	-8.5
		ZINC00057835	-8.1		ZINC00057835	-8.3		ZINC00057835	-8.15
		ZINC00057836	-8.5		ZINC00057836	-8.7		ZINC00057836	-8.61
		ZINC00057837	-9		ZINC00057837	-9.2		ZINC00057837	-9.26
		ZINC00057838	-8.6		ZINC00057838	-8.6		ZINC00057838	-8.67
		ZINC00057839	-8.1		ZINC00057839	-8.1		ZINC00057839	-8.18
		ZINC00057840	-8.8		ZINC00057840	-8.8		ZINC00057840	-8.91
		ZINC00057841	-8.5		ZINC00057841	-8.6		ZINC00057841	-8.42
		ZINC00057842	-9		ZINC00057842	-9		ZINC00057842	-8.21
		ZINC00057844	-9.4		ZINC00057844	-10.4		ZINC00057844	-9.54
		ZINC00057845	-9.4		ZINC00057845	-9.3		ZINC00057845	-9.39
		ZINC00057846	-9.1		ZINC00057846	-9.8		ZINC00057846	-9.18
		ZINC00057847	-8.6		ZINC00057847	-8.6		ZINC00057847	-8.59
		ZINC00057848	-8.7		ZINC00057848	-8.7		ZINC00057848	-8.6
		ZINC00057849	-8.8		ZINC00057849	-9.8		ZINC00057849	-8.89
		ZINC00057850	-10.2		ZINC00057850	-10.2		ZINC00057850	-10.34
		ZINC00057851	-9.7		ZINC00057851	-9.7		ZINC00057851	-9.88
		ZINC00057852	-8.5		ZINC00057852	-8.7		ZINC00057852	-8.52
		ZINC00057853	-8.7		ZINC00057853	-8.9		ZINC00057853	-8.12
		ZINC00057854	-7.6		ZINC00057854	-7.8		ZINC00057854	-7.71
		ZINC00057855	-8.3		ZINC00057855	-8.5		ZINC00057855	-8.47
		ZINC00057856	-8.6		ZINC00057856	-8.6		ZINC00057856	-8.16
		ZINC00057857	-8.8		ZINC00057857	-8.8		ZINC00057857	-8.72
		ZINC00057858	-8.1		ZINC00057858	-8		ZINC00057858	-7.64
		ZINC00057859	-8.6		ZINC00057859	-8.5		ZINC00057859	-8.55
		ZINC00057860	-9.2		ZINC00057860	-9.6		ZINC00057860	-9.21
		ZINC00057861	-8.9		ZINC00057861	-9.4		ZINC00057861	-9.02
		ZINC00057862	-9.2		ZINC00057862	-9.2		ZINC00057862	-9.2
		ZINC00057863	-8.8		ZINC00057863	-8.8		ZINC00057863	-8.83
		ZINC00057864	-8.9		ZINC00057864	-8.9		ZINC00057864	-8.78
		ZINC00057865	-9.5		ZINC00057865	-9.5		ZINC00057865	-8.46
		ZINC00057866	-8.8		ZINC00057866	-8.8		ZINC00057866	-8.8
		ZINC00057868	-9.5		ZINC00057868	-9.6		ZINC00057868	-9.63
		ZINC00057869	-9.4		ZINC00057869	-9.7		ZINC00057869	-8.79
		ZINC00057870	-9.7		ZINC00057870	-9.7		ZINC00057870	-9.69
		ZINC00057871	-9.6		ZINC00057871	-9.6		ZINC00057871	-9.71
		ZINC00057874	-8.8		ZINC00057874	-9		ZINC00057874	-8.9
		ZINC00057875	-8.8		ZINC00057875	-9.8		ZINC00057875	-8.92
		ZINC00057876	-9.4		ZINC00057876	-9.4		ZINC00057876	-9.56
		ZINC00057877	-9.6		ZINC00057877	-9.6		ZINC00057877	-9.81
		ZINC00057878	-9.6		ZINC00057878	-9.6		ZINC00057878	-9.77
		ZINC00057879	-9.5		ZINC00057879	-9.5		ZINC00057879	-9.66
		ZINC00057880	-10		ZINC00057880	-10		ZINC00057880	-10.04
		ZINC00057881	-9.8		ZINC00057881	-9.7		ZINC00057881	-9.83
		ZINC00057882	-9		ZINC00057882	-9.2		ZINC00057882	-8.99
		ZINC00057883	-9.1		ZINC00057883	-9.4		ZINC00057883	-9.07
		ZINC00057884	-9.1		ZINC00057884	-9.1		ZINC00057884	-9.1
		ZINC00057885	-11.1		ZINC00057885	-11.4		ZINC00057885	-11.18
		ZINC00057886	-10.1		ZINC00057886	-10.1		ZINC00057886	-10.22
		ZINC00057887	-9.6		ZINC00057887	-9.6		ZINC00057887	-9.7
		ZINC00057888	-8.7		ZINC00057888	-8.7		ZINC00057888	-8.69
		ZINC00057889	-9.3		ZINC00057889	-9.5		ZINC00057889	-8.14
		ZINC00057890	-9.5		ZINC00057890	-9.5		ZINC00057890	-9.44
		ZINC00057891	-10.3		ZINC00057891	-10.6		ZINC00057891	-10.48
		ZINC00057892	-9.1		ZINC00057892	-9.5		ZINC00057892	-8.28
		ZINC00057893	-7.8		ZINC00057893	-8		ZINC00057893	-7.85
		ZINC00057895	-7.4		ZINC00057895	-7.5		ZINC00057895	-7.39
		ZINC00057896	-8.8		ZINC00057896	-9.1		ZINC00057896	-9.01
		ZINC00057897	-8.4		ZINC00057897	-8.4		ZINC00057897	-8.56
		ZINC00057898	-9.5		ZINC00057898	-9.8		ZINC00057898	-9.66
		ZINC00057899	-7.8		ZINC00057899	-7.8		ZINC00057899	-7.93
		ZINC00057900	-8		ZINC00057900	-8		ZINC00057900	-7.99
		ZINC00057901	-8.3		ZINC00057901	-8.5		ZINC00057901	-8.35
		ZINC00057905	-9		ZINC00057905	-9.1		ZINC00057905	-9
		ZINC00057908	-7.8		ZINC00057908	-8.2		ZINC00057908	-7.88
		ZINC00057909	-7.8		ZINC00057909	-7.4		ZINC00057909	-8.02
		ZINC00057910	-7.2		ZINC00057910	-7.4		ZINC00057910	-7.35
		ZINC00057912	-7.9		ZINC00057912	-7.9		ZINC00057912	-7.89
		ZINC00057913	-7.4		ZINC00057913	-7.4		ZINC00057913	-7.44
		ZINC00057914	-8.1		ZINC00057914	-8.3		ZINC00057914	-8.26
		ZINC00057915	-9.3		ZINC00057915	-10.1		ZINC00057915	-9.42
		ZINC00057916	-8.3		ZINC00057916	-8.7		ZINC00057916	-8.53
		ZINC00057917	-9.5		ZINC00057917	-9.8		ZINC00057917	-9.68
		ZINC00057918	-9.2		ZINC00057918	-9.5		ZINC00057918	-9.32
		ZINC00057919	-9.6		ZINC00057919	-9.8		ZINC00057919	-9.68
		ZINC00057920	-9.2		ZINC00057920	-9.5		ZINC00057920	-9.42
		ZINC00057921	-8.8		ZINC00057921	-9.1		ZINC00057921	-8.96
		ZINC00057922	-9.3		ZINC00057922	-9.6		ZINC00057922	-9.4
		ZINC00057923	-9.7		ZINC00057923	-10		ZINC00057923	-9.84
		ZINC00057924	-9.2		ZINC00057924	-9.5		ZINC00057924	-9.27
		ZINC00057925	-9.2		ZINC00057925	-9.4		ZINC00057925	-9.24
		ZINC00057926	-9		ZINC00057926	-9.2		ZINC00057926	-9.19
		ZINC00057927	-8.8		ZINC00057927	-9.1		ZINC00057927	-8.9
		ZINC00057928	-7.5		ZINC00057928	-7.7		ZINC00057928	-7.54
		ZINC00057929	-8.2		ZINC00057929	-8.2		ZINC00057929	-8.34
		ZINC00057930	-7.6		ZINC00057930	-7.6		ZINC00057930	-7.63
		ZINC00057931	-7.6		ZINC00057931	-7.6		ZINC00057931	-7.67
		ZINC00057932	-7.7		ZINC00057932	-7.7		ZINC00057932	-7.66
		ZINC00057933	-7.3		ZINC00057933	-7.3		ZINC00057933	-7.32
		ZINC00057934	-7.4		ZINC00057934	-7.4		ZINC00057934	-7.48
		ZINC00057940	-9.5		ZINC00057940	-9.5		ZINC00057940	-9.61
		ZINC00057943	-8.9		ZINC00057943	-8.9		ZINC00057943	-9.02
		ZINC00057946	-9.3		ZINC00057946	-9.2		ZINC00057946	-9.24
		ZINC00057947	-9		ZINC00057947	-9.1		ZINC00057947	-8.96
		ZINC00057948	-7.8		ZINC00057948	-7.8		ZINC00057948	-7.8
		ZINC00057950	-7.1		ZINC00057950	-7.1		ZINC00057950	-7.13
		ZINC00057951	-7.3		ZINC00057951	-7.1		ZINC00057951	-7.34
		ZINC00057952	-9.3		ZINC00057952	-9.3		ZINC00057952	-9.4
		ZINC00057953	-9.3		ZINC00057953	-9.3		ZINC00057953	-9.29
		ZINC00057954	-8.8		ZINC00057954	-8.8		ZINC00057954	-8.82
		ZINC00057955	-9.3		ZINC00057955	-9.3		ZINC00057955	-9.42
		ZINC00057956	-7.3		ZINC00057956	-7.3		ZINC00057956	-7.42
		ZINC00057957	-7.1		ZINC00057957	-7.1		ZINC00057957	-7.27
		ZINC00057958	-7.5		ZINC00057958	-7.5		ZINC00057958	-7.55
		ZINC00057959	-7.7		ZINC00057959	-7.7		ZINC00057959	-7.83
		ZINC00057960	-8.9		ZINC00057960	-8.8		ZINC00057960	-8.87
		ZINC00057961	-9.1		ZINC00057961	-9.1		ZINC00057961	-9.15
		ZINC00057962	-7.2		ZINC00057962	-7.2		ZINC00057962	-7.32
		ZINC00057963	-7.6		ZINC00057963	-7.6		ZINC00057963	-7.69
		ZINC00057965	-8.1		ZINC00057965	-8.1		ZINC00057965	-8.29
		ZINC00057966	-9.2		ZINC00057966	-9.2		ZINC00057966	-8.75
		ZINC00057967	-9.1		ZINC00057967	-9.1		ZINC00057967	-9.3
		ZINC00057968	-8.1		ZINC00057968	-8.1		ZINC00057968	-8.2
		ZINC00057969	-7.2		ZINC00057969	-7.3		ZINC00057969	-7.31
		ZINC00057970	-9		ZINC00057970	-9		ZINC00057970	-8.99
		ZINC00057971	-9.4		ZINC00057971	-9.4		ZINC00057971	-9.6
		ZINC00057974	-8.3		ZINC00057974	-8.7		ZINC00057974	-8.57
		ZINC00057975	-8.3		ZINC00057975	-8.5		ZINC00057975	-8.54
		ZINC00057976	-9.3		ZINC00057976	-9.3		ZINC00057976	-9.4
		ZINC00057978	-8.1		ZINC00057978	-8.1		ZINC00057978	-8.18
		ZINC00057979	-8.7		ZINC00057979	-9.6		ZINC00057979	-9.86
		ZINC00057980	-9		ZINC00057980	-9		ZINC00057980	-9.08
		ZINC00057985	-7.9		ZINC00057985	-8.1		ZINC00057985	-7.96
		ZINC00057986	-9		ZINC00057986	-9		ZINC00057986	-9.15
		ZINC00057988	-7.6		ZINC00057988	-7.6		ZINC00057988	-7.73
		ZINC00057991	-8.1		ZINC00057991	-8.1		ZINC00057991	-8.24
		ZINC00057992	-8.2		ZINC00057992	-8.2		ZINC00057992	-8.34
		ZINC00057995	-8.7		ZINC00057995	-8.7		ZINC00057995	-8.8
		ZINC00057997	-8.8		ZINC00057997	-9		ZINC00057997	-8.87
		ZINC00057999	-8.8		ZINC00057999	-9		ZINC00057999	-8.98
		ZINC00058000	-8.3		ZINC00058000	-8.5		ZINC00058000	-8.33
		ZINC00058001	-8.2		ZINC00058001	-9.1		ZINC00058001	-8.67
		ZINC00058002	-8.9		ZINC00058002	-9		ZINC00058002	-9.13
		ZINC00058003	-8.7		ZINC00058003	-8.7		ZINC00058003	-8.74
		ZINC00058004	-9.3		ZINC00058004	-9.3		ZINC00058004	-9.28
		ZINC00058005	-9.5		ZINC00058005	-9.4		ZINC00058005	-9.56
		ZINC00058006	-9.5		ZINC00058006	-9.5		ZINC00058006	-9.48
		ZINC00058007	-8.9		ZINC00058007	-8.8		ZINC00058007	-9.1
		ZINC00058008	-8.4		ZINC00058008	-8.4		ZINC00058008	-8.56
		ZINC00058009	-8.8		ZINC00058009	-8.9		ZINC00058009	-9.16
		ZINC00058010	-9.1		ZINC00058010	-9.1		ZINC00058010	-9.23
		ZINC00058011	-8.2		ZINC00058011	-8.2		ZINC00058011	-8.29
		ZINC00058012	-9.2		ZINC00058012	-9.2		ZINC00058012	-9.33
		ZINC00058013	-8.8		ZINC00058013	-9		ZINC00058013	-8.96
		ZINC00058014	-8.2		ZINC00058014	-8.4		ZINC00058014	-8.34
		ZINC00058015	-7.4		ZINC00058015	-7.6		ZINC00058015	-7.49
		ZINC00058016	-8.9		ZINC00058016	-8.9		ZINC00058016	-9.02
		ZINC00058017	-8.9		ZINC00058017	-8.9		ZINC00058017	-9
		ZINC00058018	-8.8		ZINC00058018	-8.8		ZINC00058018	-8.93
		ZINC00058019	-8		ZINC00058019	-8		ZINC00058019	-8.11
		ZINC00058020	-9		ZINC00058020	-9		ZINC00058020	-8.47
		ZINC00058021	-9.1		ZINC00058021	-9		ZINC00058021	-9.23
		ZINC00058022	-7.7		ZINC00058022	-7.9		ZINC00058022	-7.81
		ZINC00058023	-8.5		ZINC00058023	-8.5		ZINC00058023	-8.57
		ZINC00058024	-7.4		ZINC00058024	-7.6		ZINC00058024	-7.64
		ZINC00058025	-8		ZINC00058025	-8		ZINC00058025	-8.03
		ZINC00058026	-8.2		ZINC00058026	-8.5		ZINC00058026	-8.23
		ZINC00058027	-8.1		ZINC00058027	-8.1		ZINC00058027	-7.93
		ZINC00058028	-9.1		ZINC00058028	-9.4		ZINC00058028	-9.25
		ZINC00058029	-8.9		ZINC00058029	-9.1		ZINC00058029	-9.03
		ZINC00058031	-7.5		ZINC00058031	-7.7		ZINC00058031	-7.55
		ZINC00058032	-7.7		ZINC00058032	-7.7		ZINC00058032	-7.74
		ZINC00058033	-8.1		ZINC00058033	-8.1		ZINC00058033	-8.13
		ZINC00058034	-9.6		ZINC00058034	-9.6		ZINC00058034	-9.81
		ZINC00058035	-9.4		ZINC00058035	-9.7		ZINC00058035	-9.53
		ZINC00058036	-9.1		ZINC00058036	-9.2		ZINC00058036	-9.34
		ZINC00058037	-8.4		ZINC00058037	-8.4		ZINC00058037	-8.63
		ZINC00058038	-9.5		ZINC00058038	-9.5		ZINC00058038	-9.68
		ZINC00058039	-7.5		ZINC00058039	-7.5		ZINC00058039	-7.58
		ZINC00058040	-8.7		ZINC00058040	-8.7		ZINC00058040	-8.74
		ZINC00058041	-8.4		ZINC00058041	-8.4		ZINC00058041	-8.47
		ZINC00058042	-7.7		ZINC00058042	-7.7		ZINC00058042	-7.82
		ZINC00058043	-7.7		ZINC00058043	-7.8		ZINC00058043	-7.79
		ZINC00058044	-7.7		ZINC00058044	-7.7		ZINC00058044	-7.7
		ZINC00058045	-9.2		ZINC00058045	-9.2		ZINC00058045	-9.38
		ZINC00058046	-9.2		ZINC00058046	-9.2		ZINC00058046	-9.44
		ZINC00058047	-9.3		ZINC00058047	-9.3		ZINC00058047	-9.38
		ZINC00058048	-7.9		ZINC00058048	-7.9		ZINC00058048	-7.97
		ZINC00058049	-7.7		ZINC00058049	-7.8		ZINC00058049	-7.77
		ZINC00058050	-9.2		ZINC00058050	-9.2		ZINC00058050	-9.38
		ZINC00058051	-8.7		ZINC00058051	-8.7		ZINC00058051	-8.9
		ZINC00058053	-9.2		ZINC00058053	-9.2		ZINC00058053	-9.4
		ZINC00058054	-9.2		ZINC00058054	-9.2		ZINC00058054	-9.19
		ZINC00058055	-9.1		ZINC00058055	-9.1		ZINC00058055	-9.18
		ZINC00058056	-8.7		ZINC00058056	-8.7		ZINC00058056	-8.78
[truncated: 96,072 more rows]
[truncated: 3 more columns]
